# Supplementary material for: Genomic and transcriptomic comparison of allergen and silver nanoparticle-induced mast cell degranulation reveals novel non-immunoglobulin E mediated mechanisms
Source: PLoS One. 2018 Mar 22;13(3):e0193499. doi: 10.1371/journal.pone.0193499 (PMC5863960; doi:10.1371/journal.pone.0193499)
Supplement: S1 Table — Ensembl gene IDs and MGI gene symbols are reported. *Indicates p-value of treatment. **Indicates p-value of strain-dependent treatment effect. Chr., chromosome. Start, chromosomal start. (XLSX) [file pone.0193499.s004.xlsx]

## Sheet: Sheet2
Supplemental Table 2. RNA-seq data for genes differentially expressed following silver nanoparticle (AgNP; 85 genes) and Dinitrophenyl (DNP; 3805 genes) treatment. Ensembl gene IDs and MGI gene symbols are reported. *Indicates FDR of treatment. **Indicates false discovery rate (FDR) of strain-dependent treatment effect. Chr., chromosome. Start, chromsomal start.
AgNP treatment (85 genes)
Ensembl Gene ID	Chr.	Chr. start	Gene description	Gene Name	Fold change		FDR
					LP/J	C57BL/6J	Treatment*	Strain-dependent**
ENSMUSG00000002617	17	23173869	zinc finger protein 40 [Source:MGI Symbol;Acc:MGI:99185]	Zfp40	0.707238	0.919814	0.038161	0.0323894
ENSMUSG00000003541	17	35821684	immediate early response 3 [Source:MGI Symbol;Acc:MGI:104814]	Ier3	0.711583	1.44715	0.0150224	8.20232e-06
ENSMUSG00000004500	7	12965838	zinc finger protein 324 [Source:MGI Symbol;Acc:MGI:2444641]	Zfp324	0.615835	0.839537	0.000857192	0.0297694
ENSMUSG00000015837	11	50199366	sequestosome 1 [Source:MGI Symbol;Acc:MGI:107931]	Sqstm1	1.37187	1.16438	0.0257195	0.149709
ENSMUSG00000016559	11	116021912	H3 histone, family 3B [Source:MGI Symbol;Acc:MGI:1101768]	H3f3b	1.75646	1.29995	6.1853e-17	0.000958596
ENSMUSG00000018171	11	86583865	vacuole membrane protein 1 [Source:MGI Symbol;Acc:MGI:1923159]	Vmp1	1.53103	1.2455	0.000106357	0.0820052
ENSMUSG00000019564	10	79927043	AT rich interactive domain 3A (BRIGHT-like) [Source:MGI Symbol;Acc:MGI:1328360]	Arid3a	0.755697	0.846689	0.0199652	0.306785
ENSMUSG00000019789	10	30832359	hairy/enhancer-of-split related with YRPW motif 2 [Source:MGI Symbol;Acc:MGI:1341884]	Hey2	1.7262	1.43295	0.0117806	0.395553
ENSMUSG00000020027	10	95385362	suppressor of cytokine signaling 2 [Source:MGI Symbol;Acc:MGI:1201787]	Socs2	1.47047	1.15655	3.79904e-05	0.0168209
ENSMUSG00000020108	10	59949675	DNA-damage-inducible transcript 4 [Source:MGI Symbol;Acc:MGI:1921997]	Ddit4	0.6274	1.13221	7.34413e-06	8.30048e-08
ENSMUSG00000020178	10	75316943	adenosine A2a receptor [Source:MGI Symbol;Acc:MGI:99402]	Adora2a	1.5977	1.42167	0.00137279	0.404475
ENSMUSG00000020395	11	46325150	IL2 inducible T cell kinase [Source:MGI Symbol;Acc:MGI:96621]	Itk	1.55971	1.1715	0.00101366	0.153366
ENSMUSG00000020601	12	15791727	tribbles homolog 2 (Drosophila) [Source:MGI Symbol;Acc:MGI:2145021]	Trib2	1.51383	1.10462	8.92771e-05	0.00375259
ENSMUSG00000021453	13	51846678	growth arrest and DNA-damage-inducible 45 gamma [Source:MGI Symbol;Acc:MGI:1346325]	Gadd45g	0.558194	0.986104	0.000318677	0.000220074
ENSMUSG00000021908	12	119260934	predicted gene 6768 [Source:MGI Symbol;Acc:MGI:3648259]	Gm6768	0.839817	0.917294	0.0186345	0.0029809
ENSMUSG00000022205	15	11981339	SUB1 homolog (S. cerevisiae) [Source:MGI Symbol;Acc:MGI:104811]	Sub1	1.34242	1.19864	0.000511897	0.202314
ENSMUSG00000022555	15	76502015	diacylglycerol O-acyltransferase 1 [Source:MGI Symbol;Acc:MGI:1333825]	Dgat1	1.48946	1.0457	0.0243387	0.00856486
ENSMUSG00000022565	15	76170974	plectin [Source:MGI Symbol;Acc:MGI:1277961]	Plec	0.933863	0.683208	0.000106357	0.00137284
ENSMUSG00000022617	15	89416405	choline kinase beta [Source:MGI Symbol;Acc:MGI:1328313]	Chkb	1.36778	1.18879	0.00436622	0.165823
ENSMUSG00000023067	17	29090979	cyclin-dependent kinase inhibitor 1A (P21) [Source:MGI Symbol;Acc:MGI:104556]	Cdkn1a	1.55317	1.47148	0.00716713	0.628593
ENSMUSG00000024087	17	79706953	cytochrome P450, family 1, subfamily b, polypeptide 1 [Source:MGI Symbol;Acc:MGI:88590]	Cyp1b1	1.44363	0.964449	0.000466446	2.47036e-05
ENSMUSG00000026094	1	53755506	serine/threonine kinase 17b (apoptosis-inducing) [Source:MGI Symbol;Acc:MGI:2138162]	Stk17b	1.73085	1.71384	0.00609759	0.944801
ENSMUSG00000026107	1	51465862	nucleic acid binding protein 1 [Source:MGI Symbol;Acc:MGI:1923258]	Nabp1	1.81905	1.32371	0.000678441	0.0738353
ENSMUSG00000026224	1	85928483	RIKEN cDNA 4933407L21 gene [Source:MGI Symbol;Acc:MGI:1918391]	4933407L21Rik	2.09464	1.15721	4.23079e-09	4.7699e-06
ENSMUSG00000026360	1	143999338	regulator of G-protein signaling 2 [Source:MGI Symbol;Acc:MGI:1098271]	Rgs2	1.68947	1.58904	0.00248139	0.743481
ENSMUSG00000026675	1	169949535	hydroxysteroid (17-beta) dehydrogenase 7 [Source:MGI Symbol;Acc:MGI:1330808]	Hsd17b7	1.6992	1.03254	0.00134933	0.000765345
ENSMUSG00000027397	2	129198764	solute carrier family 20, member 1 [Source:MGI Symbol;Acc:MGI:108392]	Slc20a1	1.39198	1.12342	0.00205398	0.0257453
ENSMUSG00000027660	3	31095058	SKI-like [Source:MGI Symbol;Acc:MGI:106203]	Skil	1.52108	1.223	0.0365159	0.179019
ENSMUSG00000028063	3	88480147	lamin A [Source:MGI Symbol;Acc:MGI:96794]	Lmna	1.46899	1.01273	0.00716713	0.00148966
ENSMUSG00000029333	5	99217426	RasGEF domain family, member 1B [Source:MGI Symbol;Acc:MGI:2443755]	Rasgef1b	2.16871	1.6328	0.0335626	0.834437
ENSMUSG00000030737	7	99657804	solute carrier organic anion transporter family, member 2b1 [Source:MGI Symbol;Acc:MGI:1351872]	Slco2b1	2.75103	1.1696	2.55712e-18	6.32968e-09
ENSMUSG00000030823	7	127382260	RIKEN cDNA 9130019O22 gene [Source:MGI Symbol;Acc:MGI:1926171]	9130019O22Rik	0.654745	0.888851	0.0249273	0.0502107
ENSMUSG00000031431	X	140539528	TSC22 domain family, member 3 [Source:MGI Symbol;Acc:MGI:1196284]	Tsc22d3	1.29769	1.27391	0.0199652	0.795999
ENSMUSG00000032280	9	61372366	transducin-like enhancer of split 3, homolog of Drosophila E(spl) [Source:MGI Symbol;Acc:MGI:104634]	Tle3	1.43287	1.03382	0.000939683	0.00102682
ENSMUSG00000032640	7	66109515	chondroitin sulfate synthase 1 [Source:MGI Symbol;Acc:MGI:2681120]	Chsy1	0.740078	1.02142	0.00306572	0.000271746
ENSMUSG00000033033	19	47105353	calcium homeostasis modulator 2 [Source:MGI Symbol;Acc:MGI:1919941]	Calhm2	0.70524	0.850733	0.0227722	0.149848
ENSMUSG00000034300	18	34758906	family with sequence similarity 53, member C [Source:MGI Symbol;Acc:MGI:1913556]	Fam53c	1.39925	1.18155	0.0352356	0.178907
ENSMUSG00000034509	17	46147390	MAD2L1 binding protein [Source:MGI Symbol;Acc:MGI:1913841]	Mad2l1bp	1.19586	1.36568	0.0364759	0.316808
ENSMUSG00000034765	19	53529109	dual specificity phosphatase 5 [Source:MGI Symbol;Acc:MGI:2685183]	Dusp5	1.7088	1.0308	3.05105e-07	4.17665e-06
ENSMUSG00000036158	15	93499114	prickle homolog 1 (Drosophila) [Source:MGI Symbol;Acc:MGI:1916034]	Prickle1	0.713434	1.05134	0.0174244	0.00044469
ENSMUSG00000036181	13	23738808	histone cluster 1, H1c [Source:MGI Symbol;Acc:MGI:1931526]	Hist1h1c	3.36749	1.27043	2.21373e-58	1.65152e-20
ENSMUSG00000036478	10	96617001	B cell translocation gene 1, anti-proliferative [Source:MGI Symbol;Acc:MGI:88215]	Btg1	1.54672	1.56707	0.0012945	0.968062
ENSMUSG00000037346	18	13006990	histamine receptor H4 [Source:MGI Symbol;Acc:MGI:2429635]	Hrh4	0.705446	0.904331	0.00919989	0.0241634
ENSMUSG00000037820	2	158116402	transglutaminase 2, C polypeptide [Source:MGI Symbol;Acc:MGI:98731]	Tgm2	1.33352	1.06091	0.0257195	0.0205063
ENSMUSG00000038375	2	155381059	transformation related protein 53 inducible nuclear protein 2 [Source:MGI Symbol;Acc:MGI:1915978]	Trp53inp2	1.87906	1.23068	1.57484e-05	0.00408437
ENSMUSG00000038393	3	96557957	thioredoxin interacting protein [Source:MGI Symbol;Acc:MGI:1889549]	Txnip	4.1497	1.07557	3.73318e-88	1.43153e-49
ENSMUSG00000039096	11	94539798	radical S-adenosyl methionine domain containing 1 [Source:MGI Symbol;Acc:MGI:3039628]	Rsad1	2.35016	1.00001	1.18303e-15	2.11144e-11
ENSMUSG00000039208	11	121701544	meteorin, glial cell differentiation regulator-like [Source:MGI Symbol;Acc:MGI:2384806]	Metrnl	1.23368	1.32323	0.0230387	0.596787
ENSMUSG00000039942	15	5206661	prostaglandin E receptor 4 (subtype EP4) [Source:MGI Symbol;Acc:MGI:104311]	Ptger4	0.748987	1.08407	0.0276655	0.00025725
ENSMUSG00000041046	11	6658521	receptor (calcitonin) activity modifying protein 3 [Source:MGI Symbol;Acc:MGI:1860292]	Ramp3	1.46395	1.26268	0.0257195	0.777548
ENSMUSG00000042066	1	132356315	transmembrane and coiled-coil domains 2 [Source:MGI Symbol;Acc:MGI:1916125]	Tmcc2	0.721051	0.941807	0.0257195	0.00908126
ENSMUSG00000042406	15	80255184	activating transcription factor 4 [Source:MGI Symbol;Acc:MGI:88096]	Atf4	1.3413	1.53379	0.000150444	0.342435
ENSMUSG00000042659	7	68736995	arrestin domain containing 4 [Source:MGI Symbol;Acc:MGI:1913662]	Arrdc4	1.63793	0.939268	0.00608773	0.000168436
ENSMUSG00000044792	13	59755409	iron-sulfur cluster assembly 1 [Source:MGI Symbol;Acc:MGI:1916296]	Isca1	1.38112	1.19069	0.000857192	0.124978
ENSMUSG00000045757	7	127403668	zinc finger protein 764 [Source:MGI Symbol;Acc:MGI:2443580]	Zfp764	0.715218	0.750079	0.0241263	0.734174
ENSMUSG00000045817	17	84183931	zinc finger protein 36, C3H type-like 2 [Source:MGI Symbol;Acc:MGI:107945]	Zfp36l2	0.708643	1.21258	0.0258455	5.03672e-05
ENSMUSG00000046546	16	30599723	family with sequence similarity 43, member A [Source:MGI Symbol;Acc:MGI:2676309]	Fam43a	1.49088	1.10015	0.000234854	0.00496451
ENSMUSG00000046794	8	35375741	protein phosphatase 1, regulatory (inhibitor) subunit 3B [Source:MGI Symbol;Acc:MGI:2177268]	Ppp1r3b	0.540987	0.906817	2.99537e-09	2.52329e-05
ENSMUSG00000047180	1	36264597	neuralized E3 ubiquitin protein ligase 3 [Source:MGI Symbol;Acc:MGI:2429944]	Neurl3	1.36075	1.15617	0.000448642	0.068694
ENSMUSG00000048087	16	46152997	predicted gene 4737 [Source:MGI Symbol;Acc:MGI:3643647]	Gm4737	1.00128	0.709946	3.04233e-08	6.01819e-06
ENSMUSG00000050423	13	35958839	protein phosphatase 1, regulatory (inhibitor) subunit 3G [Source:MGI Symbol;Acc:MGI:1923737]	Ppp1r3g	0.448779	0.841218	0.000106357	0.00193284
ENSMUSG00000050890	4	134275002	PDLIM1 interacting kinase 1 like [Source:MGI Symbol;Acc:MGI:2385213]	Pdik1l	0.670387	0.807706	0.019458	0.214543
ENSMUSG00000050914	8	45996902	ankyrin repeat domain 37 [Source:MGI Symbol;Acc:MGI:3603344]	Ankrd37	0.504008	0.884444	0.00275784	0.0372064
ENSMUSG00000051022	5	39613935	heparan sulfate (glucosamine) 3-O-sulfotransferase 1 [Source:MGI Symbol;Acc:MGI:1201606]	Hs3st1	1.55504	1.33208	0.000150444	0.204681
ENSMUSG00000051351	4	136284683	zinc finger protein 46 [Source:MGI Symbol;Acc:MGI:99192]	Zfp46	0.717718	0.844519	0.037086	0.167723
ENSMUSG00000051444	3	37312554	Bardet-Biedl syndrome 12 (human) [Source:MGI Symbol;Acc:MGI:2686651]	Bbs12	0.671439	0.922388	0.0156022	0.0125764
ENSMUSG00000052056	2	170108643	zinc finger protein 217 [Source:MGI Symbol;Acc:MGI:2685408]	Zfp217	0.681213	0.838584	0.0117806	0.111911
ENSMUSG00000052565	13	23555087	histone cluster 1, H1d [Source:MGI Symbol;Acc:MGI:107502]	Hist1h1d	1.62729	0.982326	0.0230387	0.00144179
ENSMUSG00000053907	6	72432799	methionine adenosyltransferase II, alpha [Source:MGI Symbol;Acc:MGI:2443731]	Mat2a	1.5291	1.25323	0.0227722	0.19746
ENSMUSG00000055148	8	72319033	Kruppel-like factor 2 (lung) [Source:MGI Symbol;Acc:MGI:1342772]	Klf2	1.43458	1.51604	0.00310033	0.992172
ENSMUSG00000055430	6	58905233	nucleosome assembly protein 1-like 5 [Source:MGI Symbol;Acc:MGI:1923555]	Nap1l5	1.42601	1.01294	0.00204929	0.000483072
ENSMUSG00000057396	13	67128228	zinc finger protein 759 [Source:MGI Symbol;Acc:MGI:2446280]	Zfp759	0.650037	0.815847	0.0422048	0.362109
ENSMUSG00000061039	9	38752796	olfactory receptor 920 [Source:MGI Symbol;Acc:MGI:3030754]	Olfr920	1.79224	0.949961	8.74892e-08	7.0133e-08
ENSMUSG00000062198	12	55045661	RIKEN cDNA 2700097O09 gene [Source:MGI Symbol;Acc:MGI:1919908]	2700097O09Rik	1.5138	1.17163	0.0422048	0.113837
ENSMUSG00000062210	18	49979427	tumor necrosis factor, alpha-induced protein 8 [Source:MGI Symbol;Acc:MGI:2147191]	Tnfaip8	1.25392	1.34178	0.0174244	0.642193
ENSMUSG00000063060	14	63943674	SRY (sex determining region Y)-box 7 [Source:MGI Symbol;Acc:MGI:98369]	Sox7	0.715458	0.920606	0.0318956	0.0437615
ENSMUSG00000064368	MT	13552	mitochondrially encoded NADH dehydrogenase 6 [Source:MGI Symbol;Acc:MGI:102495]	mt-Nd6	0.599648	0.868456	0.000318677	0.00769583
ENSMUSG00000065947	MT	9877	mitochondrially encoded NADH dehydrogenase 4L [Source:MGI Symbol;Acc:MGI:102497]	mt-Nd4l	1.25335	0.692451	0.00120641	7.92882e-07
ENSMUSG00000068250	6	149157147	antagonist of mitotic exit network 1 [Source:MGI Symbol;Acc:MGI:2442933]	Amn1	1.48869	0.848177	0.0168246	4.46414e-05
ENSMUSG00000069874	11	58199618	immunity-related GTPase family M member 2 [Source:MGI Symbol;Acc:MGI:1926262]	Irgm2	0.645847	0.812421	0.0318956	0.148502
ENSMUSG00000074794	13	80883384	arrestin domain containing 3 [Source:MGI Symbol;Acc:MGI:2145242]	Arrdc3	1.98619	1.08339	2.63264e-12	2.23178e-07
ENSMUSG00000075015	2	98662237	predicted gene 10801 [Source:MGI Symbol;Acc:MGI:3641656]	Gm10801	1.02367	1.391	0.0257195	0.0437134
ENSMUSG00000078307	9	52673044	expressed sequence AI593442 [Source:MGI Symbol;Acc:MGI:2143099]	AI593442	0.704842	1.01516	0.0051697	0.000489422
ENSMUSG00000078851	11	58954685	histone cluster 3, H2a [Source:MGI Symbol;Acc:MGI:2448458]	Hist3h2a	1.47385	1.13351	0.038161	0.0963658
ENSMUSG00000095115	7	118485111	inositol 1,4,5-triphosphate receptor interacting protein-like 2 [Source:MGI Symbol;Acc:MGI:2442416]	Itpripl2	0.773329	0.838468	0.0183918	0.384755
DNP treatment (3805)
Ensembl Gene ID	Chr.	Chr. start	Gene description	Gene Name	Fold change		FDR
					C57BL/6J	RIIIS/J	Treatment*	Strain-dependent**
ENSMUSG00000000028	16	18780447	cell division cycle 45 [Source:MGI Symbol;Acc:MGI:1338073]	Cdc45	1.67141	0.65526	1.9242e-09	6.99122e-10
ENSMUSG00000000058	6	17281185	caveolin 2 [Source:MGI Symbol;Acc:MGI:107571]	Cav2	0.894263	1.43109	0.0153747	0.0250701
ENSMUSG00000000126	11	59306928	wingless-type MMTV integration site family, member 9A [Source:MGI Symbol;Acc:MGI:2446084]	Wnt9a	0.406734	0.76737	2.86508e-15	2.54574e-05
ENSMUSG00000000127	17	63896018	fer (fms/fps related) protein kinase [Source:MGI Symbol;Acc:MGI:105917]	Fer	1.26046	0.983825	0.0074539	0.0441544
ENSMUSG00000000131	7	126101715	exportin 6 [Source:MGI Symbol;Acc:MGI:2429950]	Xpo6	1.10827	1.19923	0.00546432	0.573153
ENSMUSG00000000134	X	7762560	transcription factor E3 [Source:MGI Symbol;Acc:MGI:98511]	Tfe3	1.41421	0.936557	9.78215e-06	0.000237464
ENSMUSG00000000142	11	108920349	axin2 [Source:MGI Symbol;Acc:MGI:1270862]	Axin2	0.825876	0.674368	0.00329861	0.423171
ENSMUSG00000000148	5	140705011	BRCA1-associated ATM activator 1 [Source:MGI Symbol;Acc:MGI:1891679]	Brat1	0.786175	0.76904	0.0054841	0.946836
ENSMUSG00000000184	6	127125162	cyclin D2 [Source:MGI Symbol;Acc:MGI:88314]	Ccnd2	0.882061	1.24016	8.30721e-05	8.07692e-05
ENSMUSG00000000253	13	45507444	guanosine monophosphate reductase [Source:MGI Symbol;Acc:MGI:1913605]	Gmpr	1.01696	0.810521	0.0299707	0.0945061
ENSMUSG00000000275	11	88999376	tripartite motif-containing 25 [Source:MGI Symbol;Acc:MGI:102749]	Trim25	0.781458	1.0662	0.0101598	0.022141
ENSMUSG00000000276	11	89035179	diacylglycerol kinase, epsilon [Source:MGI Symbol;Acc:MGI:1889276]	Dgke	0.672701	1.16947	0.00223533	0.00329394
ENSMUSG00000000290	10	77530252	integrin beta 2 [Source:MGI Symbol;Acc:MGI:96611]	Itgb2	0.725613	1.16898	8.85245e-08	2.27359e-07
ENSMUSG00000000346	15	100615628	DAZ associated protein 2 [Source:MGI Symbol;Acc:MGI:1344344]	Dazap2	1.0008	1.25549	0.028714	0.125747
ENSMUSG00000000374	10	78186725	trafficking protein particle complex 10 [Source:MGI Symbol;Acc:MGI:1336209]	Trappc10	1.17995	1.07781	0.0295733	0.520174
ENSMUSG00000000531	15	101224207	GRP1 (general receptor for phosphoinositides 1)-associated scaffold protein [Source:MGI Symbol;Acc:MGI:1860303]	Grasp	1.24725	1.6296	0.0425611	0.497404
ENSMUSG00000000532	15	101174067	activin A receptor, type 1B [Source:MGI Symbol;Acc:MGI:1338944]	Acvr1b	0.843218	0.802947	0.0054575	0.831533
ENSMUSG00000000562	3	105870858	adenosine A3 receptor [Source:MGI Symbol;Acc:MGI:104847]	Adora3	1.56996	1.16564	1.13303e-08	0.0291676
ENSMUSG00000000568	5	99955935	heterogeneous nuclear ribonucleoprotein D [Source:MGI Symbol;Acc:MGI:101947]	Hnrnpd	1.23503	1.1112	0.0279717	0.590828
ENSMUSG00000000579	17	6601671	dynein light chain Tctex-type 1C [Source:MGI Symbol;Acc:MGI:3807476]	Dynlt1c	0.696654	0.486432	6.78635e-06	0.245545
ENSMUSG00000000594	11	55098115	GM2 ganglioside activator protein [Source:MGI Symbol;Acc:MGI:95762]	Gm2a	0.828784	1.50023	2.58183e-15	6.89607e-14
ENSMUSG00000000600	5	3803184	KRIT1, ankyrin repeat containing [Source:MGI Symbol;Acc:MGI:1930618]	Krit1	0.914454	0.869252	0.0375396	0.737811
ENSMUSG00000000627	6	82911885	sema domain, immunoglobulin domain (Ig), TM domain, and short cytoplasmic domain [Source:MGI Symbol;Acc:MGI:1340055]	Sema4f	0.897867	1.91476	0.000175611	0.00183437
ENSMUSG00000000628	6	82725025	hexokinase 2 [Source:MGI Symbol;Acc:MGI:1315197]	Hk2	1.66767	2.80547	7.1159e-13	0.0376178
ENSMUSG00000000631	11	77763246	myosin XVIIIA [Source:MGI Symbol;Acc:MGI:2667185]	Myo18a	1.1706	1.02875	0.0344096	0.257085
ENSMUSG00000000686	11	77515121	abhydrolase domain containing 15 [Source:MGI Symbol;Acc:MGI:1914727]	Abhd15	0.768767	0.718277	2.41701e-05	0.814835
ENSMUSG00000000708	17	53566861	K(lysine) acetyltransferase 2B [Source:MGI Symbol;Acc:MGI:1343094]	Kat2b	1.19926	1.2281	0.0221475	0.910801
ENSMUSG00000000791	8	70808449	interleukin 12 receptor, beta 1 [Source:MGI Symbol;Acc:MGI:104579]	Il12rb1	0.773782	1.02812	0.0488114	0.114649
ENSMUSG00000000805	11	84957786	carbonic anhydrase 4 [Source:MGI Symbol;Acc:MGI:1096574]	Car4	1.08251	0.793212	0.0338778	NA
ENSMUSG00000000823	2	181582103	zinc finger protein 512B [Source:MGI Symbol;Acc:MGI:2685478]	Zfp512b	0.621404	0.950613	4.0857e-07	0.00227528
ENSMUSG00000000838	X	68678541	fragile X mental retardation syndrome 1 [Source:MGI Symbol;Acc:MGI:95564]	Fmr1	1.28046	0.94881	0.018146	0.0403834
ENSMUSG00000000869	11	53602982	interleukin 4 [Source:MGI Symbol;Acc:MGI:96556]	Il4	2.00551	1.46496	5.99777e-17	0.203737
ENSMUSG00000000982	11	83647844	chemokine (C-C motif) ligand 3 [Source:MGI Symbol;Acc:MGI:98260]	Ccl3	15.4639	10.3863	6.78635e-06	0.833824
ENSMUSG00000001014	9	21029373	intercellular adhesion molecule 4, Landsteiner-Wiener blood group [Source:MGI Symbol;Acc:MGI:1925619]	Icam4	0.747937	0.873408	0.0401708	0.478523
ENSMUSG00000001020	3	90603771	S100 calcium binding protein A4 [Source:MGI Symbol;Acc:MGI:1330282]	S100a4	0.479329	2.16339	3.40333e-30	1.20505e-31
ENSMUSG00000001025	3	90612882	S100 calcium binding protein A6 (calcyclin) [Source:MGI Symbol;Acc:MGI:1339467]	S100a6	0.601239	1.79624	1.71084e-38	1.41245e-39
ENSMUSG00000001034	11	61488812	mitogen-activated protein kinase 7 [Source:MGI Symbol;Acc:MGI:1346347]	Mapk7	0.67091	0.86422	0.000540029	0.230617
ENSMUSG00000001052	3	129982759	Sec24 related gene family, member B (S. cerevisiae) [Source:MGI Symbol;Acc:MGI:2139764]	Sec24b	1.24938	1.05086	0.0288584	0.271994
ENSMUSG00000001062	8	123242356	VPS9 domain containing 1 [Source:MGI Symbol;Acc:MGI:1914143]	Vps9d1	0.789771	0.922594	0.0206823	0.367345
ENSMUSG00000001065	8	123254195	zinc finger protein (C2H2 type) 276 [Source:MGI Symbol;Acc:MGI:1888495]	Zfp276	0.831738	0.78287	0.00181212	0.789165
ENSMUSG00000001127	X	20797814	Araf proto-oncogene, serine/threonine kinase [Source:MGI Symbol;Acc:MGI:88065]	Araf	0.870988	0.901688	0.0289452	0.82313
ENSMUSG00000001128	X	20925454	complement factor properdin [Source:MGI Symbol;Acc:MGI:97545]	Cfp	0.779245	1.23682	2.85125e-06	1.19449e-06
ENSMUSG00000001138	1	36511867	cyclin M3 [Source:MGI Symbol;Acc:MGI:2151055]	Cnnm3	0.821626	0.797518	0.000618244	0.911896
ENSMUSG00000001151	10	76351254	pericentrin (kendrin) [Source:MGI Symbol;Acc:MGI:102722]	Pcnt	1.26309	0.866773	0.00170357	0.00133379
ENSMUSG00000001175	12	100199435	calmodulin 1 [Source:MGI Symbol;Acc:MGI:88251]	Calm1	1.1859	1.17124	0.0478412	0.97285
ENSMUSG00000001211	10	78269178	1-acylglycerol-3-phosphate O-acyltransferase 3 [Source:MGI Symbol;Acc:MGI:1336186]	Agpat3	0.873822	1.16944	0.0437942	0.028496
ENSMUSG00000001227	17	56123085	sema domain, transmembrane domain (TM), and cytoplasmic domain, (semaphorin) 6B [Source:MGI Symbol;Acc:MGI:1202889]	Sema6b	0.883462	0.724272	0.000997841	0.255665
ENSMUSG00000001228	17	56303321	ubiquitin-like, containing PHD and RING finger domains, 1 [Source:MGI Symbol;Acc:MGI:1338889]	Uhrf1	1.59296	0.518434	2.43144e-12	1.25781e-12
ENSMUSG00000001248	7	31130127	GRAM domain containing 1A [Source:MGI Symbol;Acc:MGI:105490]	Gramd1a	0.729819	0.940948	0.00123018	0.103003
ENSMUSG00000001300	8	8617434	ephrin B2 [Source:MGI Symbol;Acc:MGI:105097]	Efnb2	2.9656	1.10363	5.9873e-19	3.63098e-08
ENSMUSG00000001376	6	3498382	VPS50 EARP/GARPII complex subunit [Source:MGI Symbol;Acc:MGI:1920538]	Vps50	1.27574	0.900703	0.00943526	0.0113992
ENSMUSG00000001403	2	164769898	ubiquitin-conjugating enzyme E2C [Source:MGI Symbol;Acc:MGI:1915862]	Ube2c	1.03236	0.588184	2.75719e-05	0.00179655
ENSMUSG00000001419	3	88142372	myocyte enhancer factor 2D [Source:MGI Symbol;Acc:MGI:99533]	Mef2d	1.10346	1.29148	0.000213547	0.191368
ENSMUSG00000001440	11	97159714	karyopherin (importin) beta 1 [Source:MGI Symbol;Acc:MGI:107532]	Kpnb1	1.1677	0.842388	0.0265856	0.0164071
ENSMUSG00000001441	11	97205842	aminopeptidase puromycin sensitive [Source:MGI Symbol;Acc:MGI:1101358]	Npepps	1.22963	1.01103	0.022312	0.135066
ENSMUSG00000001467	5	4081145	cytochrome P450, family 51 [Source:MGI Symbol;Acc:MGI:106040]	Cyp51	1.82197	0.856326	6.94684e-06	5.98058e-05
ENSMUSG00000001473	18	67390717	tubulin, beta 6 class V [Source:MGI Symbol;Acc:MGI:1915201]	Tubb6	1.08613	1.96814	1.07506e-09	0.000369039
ENSMUSG00000001517	6	128362967	forkhead box M1 [Source:MGI Symbol;Acc:MGI:1347487]	Foxm1	1.03718	0.62966	1.59471e-07	8.14806e-05
ENSMUSG00000001542	13	75707484	elongation factor RNA polymerase II 2 [Source:MGI Symbol;Acc:MGI:2183438]	Ell2	1.52739	1.11027	0.047923	0.346383
ENSMUSG00000001576	17	26561489	endoplasmic reticulum-golgi intermediate compartment (ERGIC) 1 [Source:MGI Symbol;Acc:MGI:1914708]	Ergic1	0.963419	1.4278	1.24935e-06	0.000195931
ENSMUSG00000001627	12	40201567	interferon-related developmental regulator 1 [Source:MGI Symbol;Acc:MGI:1316717]	Ifrd1	4.32582	1.89002	0.000307662	0.269622
ENSMUSG00000001687	5	148504635	ubiquitin-like 3 [Source:MGI Symbol;Acc:MGI:1344373]	Ubl3	1.27241	1.27839	0.000189431	0.951215
ENSMUSG00000001741	7	83642825	interleukin 16 [Source:MGI Symbol;Acc:MGI:1270855]	Il16	0.851301	0.710627	0.00628423	0.494639
ENSMUSG00000001829	7	101663633	ClpB caseinolytic peptidase B [Source:MGI Symbol;Acc:MGI:1100517]	Clpb	1.14697	1.23005	0.0316092	0.74424
ENSMUSG00000001844	5	143316489	zinc finger, DHHC domain containing 4 [Source:MGI Symbol;Acc:MGI:1920131]	Zdhhc4	0.787396	1.04359	0.0272836	0.0603945
ENSMUSG00000001855	2	31974436	nucleoporin 214 [Source:MGI Symbol;Acc:MGI:1095411]	Nup214	1.33441	0.98696	0.00143978	0.0203733
ENSMUSG00000001864	2	31950139	allograft inflammatory factor 1-like [Source:MGI Symbol;Acc:MGI:1919598]	Aif1l	1.54413	0.738595	0.0031593	0.00161356
ENSMUSG00000001865	3	20215620	carboxypeptidase A3, mast cell [Source:MGI Symbol;Acc:MGI:88479]	Cpa3	0.884373	1.0855	0.0411699	0.0307521
ENSMUSG00000001918	7	16781340	solute carrier family 1 (neutral amino acid transporter), member 5 [Source:MGI Symbol;Acc:MGI:105305]	Slc1a5	1.58396	1.04548	2.64586e-05	0.0114525
ENSMUSG00000001930	6	125546774	Von Willebrand factor homolog [Source:MGI Symbol;Acc:MGI:98941]	Vwf	0.981751	0.716019	0.00143491	0.0308622
ENSMUSG00000001964	X	74254687	emerin [Source:MGI Symbol;Acc:MGI:108117]	Emd	1.19802	1.14818	0.0372453	0.855849
ENSMUSG00000001999	2	127070665	biliverdin reductase A [Source:MGI Symbol;Acc:MGI:88170]	Blvra	0.94289	0.793591	0.0198526	0.273542
ENSMUSG00000002014	X	73787028	signal sequence receptor, delta [Source:MGI Symbol;Acc:MGI:1099464]	Ssr4	0.919957	1.22722	0.00912767	0.0118006
ENSMUSG00000002017	17	75537086	family with sequence similarity 98, member A [Source:MGI Symbol;Acc:MGI:1919972]	Fam98a	1.30653	0.947317	0.00373516	0.0137758
ENSMUSG00000002028	9	44803355	lysine (K)-specific methyltransferase 2A [Source:MGI Symbol;Acc:MGI:96995]	Kmt2a	1.17152	0.934761	0.0178501	0.0202435
ENSMUSG00000002043	7	19508395	trafficking protein particle complex 6A [Source:MGI Symbol;Acc:MGI:1914341]	Trappc6a	0.729108	1.03656	0.0105481	0.0424457
ENSMUSG00000002052	11	78206746	suppressor of Ty 6 [Source:MGI Symbol;Acc:MGI:107726]	Supt6	1.21619	1.07927	0.0176354	0.415115
ENSMUSG00000002055	11	78301529	sperm associated antigen 5 [Source:MGI Symbol;Acc:MGI:1927470]	Spag5	1.1075	0.624435	9.15537e-07	3.20061e-05
ENSMUSG00000002058	11	78343482	unc-119 homolog (C. elegans) [Source:MGI Symbol;Acc:MGI:1328357]	Unc119	0.810525	0.934777	0.00599132	0.253596
ENSMUSG00000002068	7	38097984	cyclin E1 [Source:MGI Symbol;Acc:MGI:88316]	Ccne1	1.3396	0.719795	0.00480954	0.00276465
ENSMUSG00000002104	2	91035620	receptor-associated protein of the synapse [Source:MGI Symbol;Acc:MGI:99422]	Rapsn	0.727264	1.09932	0.00654196	0.0134483
ENSMUSG00000002105	2	91061791	solute carrier family 39 (metal ion transporter), member 13 [Source:MGI Symbol;Acc:MGI:1915677]	Slc39a13	0.807019	0.931839	0.0144375	0.323256
ENSMUSG00000002204	7	44572380	napsin A aspartic peptidase [Source:MGI Symbol;Acc:MGI:109365]	Napsa	0.791854	1.49303	1.0179e-10	1.48395e-10
ENSMUSG00000002205	7	44748413	vaccinia related kinase 3 [Source:MGI Symbol;Acc:MGI:2182465]	Vrk3	1.02278	0.774136	0.0200469	0.0725354
ENSMUSG00000002307	17	33909414	Fas death domain-associated protein [Source:MGI Symbol;Acc:MGI:1197015]	Daxx	0.77797	0.991267	0.0266278	0.132796
ENSMUSG00000002325	14	55603571	interferon regulatory factor 9 [Source:MGI Symbol;Acc:MGI:107587]	Irf9	0.986578	0.642561	1.34799e-06	0.00154472
ENSMUSG00000002329	14	55657879	magnesium-dependent phosphatase 1 [Source:MGI Symbol;Acc:MGI:1915131]	Mdp1	0.839354	0.784078	0.000503846	0.722322
ENSMUSG00000002332	14	55739020	dehydrogenase/reductase (SDR family) member 1 [Source:MGI Symbol;Acc:MGI:1196314]	Dhrs1	0.848561	0.877364	0.00198406	0.818244
ENSMUSG00000002346	8	70184340	solute carrier family 25, member 42 [Source:MGI Symbol;Acc:MGI:1920345]	Slc25a42	0.946253	0.654957	0.000340631	0.0595679
ENSMUSG00000002409	7	28179469	dual-specificity tyrosine-(Y)-phosphorylation regulated kinase 1b [Source:MGI Symbol;Acc:MGI:1330302]	Dyrk1b	0.901287	0.798651	0.0242788	0.543623
ENSMUSG00000002496	17	24595937	tuberous sclerosis 2 [Source:MGI Symbol;Acc:MGI:102548]	Tsc2	1.18096	0.878597	0.046616	0.0309317
ENSMUSG00000002550	2	32255002	uridine-cytidine kinase 1 [Source:MGI Symbol;Acc:MGI:98904]	Uck1	0.681583	0.950622	0.000706861	0.0497392
ENSMUSG00000002578	10	128630843	IKAROS family zinc finger 4 [Source:MGI Symbol;Acc:MGI:1343139]	Ikzf4	1.01961	0.636549	3.12095e-10	4.84265e-06
ENSMUSG00000002603	7	25687002	transforming growth factor, beta 1 [Source:MGI Symbol;Acc:MGI:98725]	Tgfb1	1.30915	1.30011	3.46085e-12	0.972388
ENSMUSG00000002617	17	23173869	zinc finger protein 40 [Source:MGI Symbol;Acc:MGI:99185]	Zfp40	0.802558	0.756761	0.0244205	0.86142
ENSMUSG00000002668	17	57066056	DENN/MADD domain containing 1C [Source:MGI Symbol;Acc:MGI:1918035]	Dennd1c	0.938879	0.73458	7.20071e-06	0.0230763
ENSMUSG00000002699	11	34046920	lymphocyte cytosolic protein 2 [Source:MGI Symbol;Acc:MGI:1321402]	Lcp2	1.42377	1.26954	5.48275e-08	0.516265
ENSMUSG00000002728	2	145902099	N(alpha)-acetyltransferase 20, NatB catalytic subunit [Source:MGI Symbol;Acc:MGI:1915127]	Naa20	0.817366	1.11537	0.0433374	0.0364335
ENSMUSG00000002732	2	76663044	FK506 binding protein 7 [Source:MGI Symbol;Acc:MGI:1336879]	Fkbp7	0.777488	1.46201	0.00355146	0.00242804
ENSMUSG00000002733	2	76675281	pleckstrin homology domain-containing, family A (phosphoinositide binding specific) member 3 [Source:MGI Symbol;Acc:MGI:1932515]	Plekha3	0.959955	1.24781	0.0193448	0.0477773
ENSMUSG00000002767	17	46646229	mitochondrial ribosomal protein L2 [Source:MGI Symbol;Acc:MGI:1351622]	Mrpl2	0.922042	1.23879	0.0472704	0.0534208
ENSMUSG00000002771	7	45832483	glutamate receptor, ionotropic, NMDA2D (epsilon 4) [Source:MGI Symbol;Acc:MGI:95823]	Grin2d	1.48583	0.66364	7.80207e-09	2.73482e-09
ENSMUSG00000002797	6	54982580	gamma-glutamyl cyclotransferase [Source:MGI Symbol;Acc:MGI:95700]	Ggct	0.866204	1.55759	0.040518	0.0503188
ENSMUSG00000002835	17	56040416	chromatin assembly factor 1, subunit A (p150) [Source:MGI Symbol;Acc:MGI:1351331]	Chaf1a	1.33679	0.680618	1.47412e-05	7.70357e-06
ENSMUSG00000002845	16	38558698	transmembrane protein 39a [Source:MGI Symbol;Acc:MGI:1915096]	Tmem39a	1.23392	1.24394	0.000264606	0.9667
ENSMUSG00000002870	6	88883474	minichromosome maintenance deficient 2 mitotin (S. cerevisiae) [Source:MGI Symbol;Acc:MGI:105380]	Mcm2	1.40766	0.748381	1.59666e-05	6.44459e-06
ENSMUSG00000002871	6	88902251	transmembrane protein, adipocyte asscociated 1 [Source:MGI Symbol;Acc:MGI:1345190]	Tpra1	0.774243	0.827399	0.00947192	0.777503
ENSMUSG00000002881	1	52457294	Ngfi-A binding protein 1 [Source:MGI Symbol;Acc:MGI:107564]	Nab1	1.09963	1.17377	0.0199758	0.658514
ENSMUSG00000002885	8	83723251	adhesion G protein-coupled receptor E5 [Source:MGI Symbol;Acc:MGI:1347095]	Adgre5	1.12313	1.21577	0.0022852	0.54659
ENSMUSG00000002910	8	70835155	arrestin domain containing 2 [Source:MGI Symbol;Acc:MGI:1918057]	Arrdc2	0.605262	0.643704	2.40643e-12	0.752247
ENSMUSG00000002981	7	19631571	cleft lip and palate associated transmembrane protein 1 [Source:MGI Symbol;Acc:MGI:1927155]	Clptm1	1.07812	1.20758	0.00922837	0.384653
ENSMUSG00000002983	7	19606217	avian reticuloendotheliosis viral (v-rel) oncogene related B [Source:MGI Symbol;Acc:MGI:103289]	Relb	1.18018	1.15528	0.0414912	0.933433
ENSMUSG00000002985	7	19696109	apolipoprotein E [Source:MGI Symbol;Acc:MGI:88057]	Apoe	0.853819	1.32033	0.00528766	0.00479404
ENSMUSG00000003031	6	134920401	cyclin-dependent kinase inhibitor 1B [Source:MGI Symbol;Acc:MGI:104565]	Cdkn1b	0.766054	1.14993	0.0029294	0.00290922
ENSMUSG00000003038	4	133964738	high mobility group nucleosomal binding domain 2 [Source:MGI Symbol;Acc:MGI:96136]	Hmgn2	1.10202	0.82767	0.00874253	0.00896667
ENSMUSG00000003119	11	98203059	cyclin-dependent kinase 12 [Source:MGI Symbol;Acc:MGI:1098802]	Cdk12	1.29342	1.01398	0.000603168	0.0288821
ENSMUSG00000003153	6	122727809	solute carrier family 2 (facilitated glucose transporter), member 3 [Source:MGI Symbol;Acc:MGI:95757]	Slc2a3	1.42943	2.22914	0.0153261	0.42416
ENSMUSG00000003154	6	122819914	forkhead box J2 [Source:MGI Symbol;Acc:MGI:1926805]	Foxj2	0.858638	1.15973	0.0168949	0.0102847
ENSMUSG00000003184	7	44997648	interferon regulatory factor 3 [Source:MGI Symbol;Acc:MGI:1859179]	Irf3	0.848987	0.829637	0.00712538	0.927269
ENSMUSG00000003199	17	56005711	MPN domain containing [Source:MGI Symbol;Acc:MGI:1915297]	Mpnd	0.591929	1.55951	2.22494e-07	7.91031e-08
ENSMUSG00000003206	17	55952623	Epstein-Barr virus induced gene 3 [Source:MGI Symbol;Acc:MGI:1354171]	Ebi3	0.934783	1.78284	4.51818e-06	0.000288243
ENSMUSG00000003226	10	58446852	RAN binding protein 2 [Source:MGI Symbol;Acc:MGI:894323]	Ranbp2	1.41295	1.04643	0.00189444	0.0751594
ENSMUSG00000003346	10	80583654	abhydrolase domain containing 17A [Source:MGI Symbol;Acc:MGI:106388]	Abhd17a	0.898538	1.15148	0.049681	0.0336958
ENSMUSG00000003378	7	25009849	glutamate receptor, ionotropic, kainate 5 (gamma 2) [Source:MGI Symbol;Acc:MGI:95818]	Grik5	0.829988	0.75523	0.00357373	0.699006
ENSMUSG00000003380	7	24969752	Rab acceptor 1 (prenylated) [Source:MGI Symbol;Acc:MGI:1201692]	Rabac1	0.871702	1.20802	0.00178572	0.00116849
ENSMUSG00000003382	3	87525407	ets variant 3 [Source:MGI Symbol;Acc:MGI:1350926]	Etv3	1.5308	1.42237	0.000465491	0.864841
ENSMUSG00000003420	7	45092993	Fc receptor, IgG, alpha chain transporter [Source:MGI Symbol;Acc:MGI:103017]	Fcgrt	0.687963	1.70368	0.000159575	0.000101116
ENSMUSG00000003429	7	45122388	ribosomal protein S11 [Source:MGI Symbol;Acc:MGI:1351329]	Rps11	0.948086	1.16308	0.0407636	0.0501598
ENSMUSG00000003444	7	28386146	mediator complex subunit 29 [Source:MGI Symbol;Acc:MGI:1914474]	Med29	0.973949	1.34169	0.0352571	0.100241
ENSMUSG00000003500	6	29200434	inosine 5-phosphate dehydrogenase 1 [Source:MGI Symbol;Acc:MGI:96567]	Impdh1	0.894145	1.29316	0.000168308	0.000300216
ENSMUSG00000003527	16	17900711	DiGeorge syndrome critical region gene 14 [Source:MGI Symbol;Acc:MGI:107854]	Dgcr14	0.837844	0.888134	0.0379969	0.761915
ENSMUSG00000003528	16	17925211	solute carrier family 25 (mitochondrial carrier, citrate transporter), member 1 [Source:MGI Symbol;Acc:MGI:1345283]	Slc25a1	0.863809	0.869027	0.0441684	0.968379
ENSMUSG00000003541	17	35821684	immediate early response 3 [Source:MGI Symbol;Acc:MGI:104814]	Ier3	1.79342	4.34307	0.00496941	0.253905
ENSMUSG00000003545	7	19302696	FBJ osteosarcoma oncogene B [Source:MGI Symbol;Acc:MGI:95575]	Fosb	12.8072	26.2372	0.0416106	0.638433
ENSMUSG00000003581	11	4135202	ring finger protein 215 [Source:MGI Symbol;Acc:MGI:1918923]	Rnf215	0.767432	0.872199	0.00676689	0.489167
ENSMUSG00000003746	10	53904788	mannosidase 1, alpha [Source:MGI Symbol;Acc:MGI:104677]	Man1a	0.929643	1.35536	0.000101788	0.000787492
ENSMUSG00000003779	18	34624624	kinesin family member 20A [Source:MGI Symbol;Acc:MGI:1201682]	Kif20a	1.08801	0.562884	1.73344e-10	3.47622e-07
ENSMUSG00000003814	8	84841850	calreticulin [Source:MGI Symbol;Acc:MGI:88252]	Calr	1.17641	1.0879	0.0307084	0.606206
ENSMUSG00000003849	8	107388225	NAD(P)H dehydrogenase, quinone 1 [Source:MGI Symbol;Acc:MGI:103187]	Nqo1	1.84429	0.697149	2.60848e-05	1.31452e-05
ENSMUSG00000003882	15	9506161	interleukin 7 receptor [Source:MGI Symbol;Acc:MGI:96562]	Il7r	1.72355	1.40929	3.00774e-07	0.818969
ENSMUSG00000003929	17	33329342	zinc finger protein 81 [Source:MGI Symbol;Acc:MGI:1890752]	Zfp81	0.706362	0.863215	0.000628919	0.260309
ENSMUSG00000003948	11	90187684	monocyte to macrophage differentiation-associated [Source:MGI Symbol;Acc:MGI:1914718]	Mmd	2.1208	0.919092	0.000156169	0.00198183
ENSMUSG00000003992	13	91460283	single-stranded DNA binding protein 2 [Source:MGI Symbol;Acc:MGI:1914220]	Ssbp2	1.16209	1.26659	0.0473328	0.760567
ENSMUSG00000004044	11	100956733	polymerase I and transcript release factor [Source:MGI Symbol;Acc:MGI:1277968]	Ptrf	0.655212	1.22792	0.0118634	0.0109325
ENSMUSG00000004054	19	5689131	mitogen-activated protein kinase kinase kinase 11 [Source:MGI Symbol;Acc:MGI:1346880]	Map3k11	1.51776	1.0365	0.00445287	0.077853
ENSMUSG00000004085	2	72285637	sterile alpha motif and leucine zipper containing kinase AZK [Source:MGI Symbol;Acc:MGI:2443258]	Zak	1.1838	0.8001	0.0151072	0.00989708
ENSMUSG00000004266	6	124720707	protein tyrosine phosphatase, non-receptor type 6 [Source:MGI Symbol;Acc:MGI:96055]	Ptpn6	1.08158	0.824465	0.0145131	0.018234
ENSMUSG00000004267	6	124760053	enolase 2, gamma neuronal [Source:MGI Symbol;Acc:MGI:95394]	Eno2	0.745958	2.83754	4.94974e-14	5.08422e-11
ENSMUSG00000004270	6	124663027	lysophosphatidylcholine acyltransferase 3 [Source:MGI Symbol;Acc:MGI:1315211]	Lpcat3	0.814061	0.809228	0.000279464	0.997182
ENSMUSG00000004356	10	88746607	UTP20, small subunit (SSU) processome component, homolog (yeast) [Source:MGI Symbol;Acc:MGI:1917933]	Utp20	1.65818	0.913611	0.00133551	0.00659715
ENSMUSG00000004364	1	80264923	cullin 3 [Source:MGI Symbol;Acc:MGI:1347360]	Cul3	1.16086	1.24155	0.000928261	0.663218
ENSMUSG00000004394	11	6270369	transmembrane emp24 protein transport domain containing 4 [Source:MGI Symbol;Acc:MGI:1915070]	Tmed4	0.823927	1.18606	0.00122224	0.000663441
ENSMUSG00000004455	5	122158278	protein phosphatase 1, catalytic subunit, gamma isoform [Source:MGI Symbol;Acc:MGI:104872]	Ppp1cc	0.837945	0.993573	0.0105096	0.0877124
ENSMUSG00000004460	16	22857845	DnaJ heat shock protein family (Hsp40) member B11 [Source:MGI Symbol;Acc:MGI:1915088]	Dnajb11	1.04889	1.16605	0.0395422	0.389875
ENSMUSG00000004500	7	12965838	zinc finger protein 324 [Source:MGI Symbol;Acc:MGI:2444641]	Zfp324	0.583423	0.580835	1.67497e-07	0.916703
ENSMUSG00000004508	7	97081586	growth factor receptor bound protein 2-associated protein 2 [Source:MGI Symbol;Acc:MGI:1333854]	Gab2	1.23911	1.18865	2.17632e-05	0.789165
ENSMUSG00000004530	5	113842436	coronin, actin binding protein 1C [Source:MGI Symbol;Acc:MGI:1345964]	Coro1c	0.937756	1.17689	0.0167171	0.0210599
ENSMUSG00000004535	6	52713729	Tax1 (human T cell leukemia virus type I) binding protein 1 [Source:MGI Symbol;Acc:MGI:1289308]	Tax1bp1	1.86238	1.42004	7.58278e-39	0.00742061
ENSMUSG00000004561	14	51884842	methyltransferase like 17 [Source:MGI Symbol;Acc:MGI:1098577]	Mettl17	0.708625	0.85043	0.000147303	0.25819
ENSMUSG00000004565	8	3515384	patatin-like phospholipase domain containing 6 [Source:MGI Symbol;Acc:MGI:1354723]	Pnpla6	0.993726	0.829698	0.0305334	0.14734
ENSMUSG00000004568	8	3393006	rho/rac guanine nucleotide exchange factor (GEF) 18 [Source:MGI Symbol;Acc:MGI:2142567]	Arhgef18	1.04638	0.614811	0.000190364	0.00399899
ENSMUSG00000004633	6	54039554	chimerin 2 [Source:MGI Symbol;Acc:MGI:1917243]	Chn2	1.18912	1.16686	0.000906803	0.912883
ENSMUSG00000004642	5	33634952	stem-loop binding protein [Source:MGI Symbol;Acc:MGI:108402]	Slbp	1.63358	0.900877	0.000463939	0.00239738
ENSMUSG00000004667	10	80035949	polymerase (RNA) II (DNA directed) polypeptide E [Source:MGI Symbol;Acc:MGI:1913670]	Polr2e	0.89668	1.2594	0.00148445	0.00183466
ENSMUSG00000004677	8	71272714	myosin IXb [Source:MGI Symbol;Acc:MGI:106624]	Myo9b	1.00284	1.20178	0.0443067	0.163361
ENSMUSG00000004709	1	171559193	CD244 natural killer cell receptor 2B4 [Source:MGI Symbol;Acc:MGI:109294]	Cd244	1.43289	1.06801	8.82732e-09	0.00333624
ENSMUSG00000004815	5	108646693	diacylglycerol kinase, theta [Source:MGI Symbol;Acc:MGI:102918]	Dgkq	0.814711	0.810433	0.0317315	0.983774
ENSMUSG00000004846	5	136987019	procollagen-lysine, 2-oxoglutarate 5-dioxygenase 3 [Source:MGI Symbol;Acc:MGI:1347008]	Plod3	0.980402	1.21121	0.0267837	0.0815341
ENSMUSG00000004896	3	87922601	ribosomal RNA adenine dimethylase domain containing 1 [Source:MGI Symbol;Acc:MGI:2387197]	Rrnad1	0.624137	0.709807	0.000383153	0.688929
ENSMUSG00000004933	10	81252935	megakaryocyte-associated tyrosine kinase [Source:MGI Symbol;Acc:MGI:99259]	Matk	0.72949	1.1059	0.00527554	0.0100509
ENSMUSG00000004936	9	64185770	mitogen-activated protein kinase kinase 1 [Source:MGI Symbol;Acc:MGI:1346866]	Map2k1	0.871853	1.29983	0.037914	0.0327093
ENSMUSG00000004980	6	51460932	heterogeneous nuclear ribonucleoprotein A2/B1 [Source:MGI Symbol;Acc:MGI:104819]	Hnrnpa2b1	1.41493	1.02752	0.036649	0.175272
ENSMUSG00000005045	4	152338651	chromodomain helicase DNA binding protein 5 [Source:MGI Symbol;Acc:MGI:3036258]	Chd5	0.927621	1.51036	0.0121588	0.0336592
ENSMUSG00000005054	10	78425670	cystatin B [Source:MGI Symbol;Acc:MGI:109514]	Cstb	0.900694	1.3182	0.000866814	0.00174513
ENSMUSG00000005087	2	102811141	CD44 antigen [Source:MGI Symbol;Acc:MGI:88338]	Cd44	1.41463	1.14632	1.14793e-06	0.0967165
ENSMUSG00000005103	5	38526813	WD repeat domain 1 [Source:MGI Symbol;Acc:MGI:1337100]	Wdr1	1.24623	1.05903	0.000382988	0.113779
ENSMUSG00000005125	15	66929321	N-myc downstream regulated gene 1 [Source:MGI Symbol;Acc:MGI:1341799]	Ndrg1	2.21157	1.31473	7.36905e-11	0.0127313
ENSMUSG00000005150	8	85075035	WD repeat domain containing 83 [Source:MGI Symbol;Acc:MGI:1915086]	Wdr83	0.730017	0.882711	0.0409629	0.45546
ENSMUSG00000005198	11	69733997	polymerase (RNA) II (DNA directed) polypeptide A [Source:MGI Symbol;Acc:MGI:98086]	Polr2a	1.35598	0.9516	1.698e-07	2.41254e-05
ENSMUSG00000005204	11	69673115	SUMO/sentrin specific peptidase 3 [Source:MGI Symbol;Acc:MGI:2158736]	Senp3	1.04893	1.24543	0.00921786	0.194101
ENSMUSG00000005233	2	69193895	SPC25, NDC80 kinetochore complex component, homolog (S. cerevisiae) [Source:MGI Symbol;Acc:MGI:1913692]	Spc25	1.14091	0.597058	6.4277e-07	1.48411e-05
ENSMUSG00000005312	13	58176156	ubiquilin 1 [Source:MGI Symbol;Acc:MGI:1860276]	Ubqln1	1.11954	1.18675	0.0104243	0.7071
ENSMUSG00000005370	17	87975050	mutS homolog 6 (E. coli) [Source:MGI Symbol;Acc:MGI:1343961]	Msh6	1.18676	0.746021	0.0413282	0.0314417
ENSMUSG00000005410	8	75109528	minichromosome maintenance deficient 5, cell division cycle 46 (S. cerevisiae) [Source:MGI Symbol;Acc:MGI:103197]	Mcm5	1.61407	0.560101	5.47529e-10	1.70446e-10
ENSMUSG00000005413	8	75093591	heme oxygenase 1 [Source:MGI Symbol;Acc:MGI:96163]	Hmox1	4.86364	1.47435	5.0322e-22	9.49603e-07
ENSMUSG00000005470	8	83955507	anti-silencing function 1B histone chaperone [Source:MGI Symbol;Acc:MGI:1914179]	Asf1b	1.17787	0.573402	3.42313e-11	4.20418e-09
ENSMUSG00000005501	1	87945119	ubiquitin specific peptidase 40 [Source:MGI Symbol;Acc:MGI:2443184]	Usp40	1.62938	0.605926	0.000491909	0.000159798
ENSMUSG00000005505	2	90904740	kelch repeat and BTB (POZ) domain containing 4 [Source:MGI Symbol;Acc:MGI:1914386]	Kbtbd4	0.651055	0.847629	0.00010974	0.152149
ENSMUSG00000005506	2	90940382	CUGBP, Elav-like family member 1 [Source:MGI Symbol;Acc:MGI:1342295]	Celf1	0.976439	0.781137	0.00255484	0.0684768
ENSMUSG00000005609	7	111028951	CTR9 homolog, Paf1/RNA polymerase II complex component [Source:MGI Symbol;Acc:MGI:109345]	Ctr9	1.02904	0.731043	0.00249845	0.0204068
ENSMUSG00000005610	7	111070568	eukaryotic translation initiation factor 4, gamma 2 [Source:MGI Symbol;Acc:MGI:109207]	Eif4g2	1.26408	1.07926	0.0045067	0.260696
ENSMUSG00000005611	7	110868266	MRV integration site 1 [Source:MGI Symbol;Acc:MGI:1338023]	Mrvi1	0.892491	0.671206	2.26159e-11	0.00246696
ENSMUSG00000005615	16	32430921	phosphate cytidylyltransferase 1, choline, alpha isoform [Source:MGI Symbol;Acc:MGI:88557]	Pcyt1a	1.28917	1.45957	1.76819e-09	0.388579
ENSMUSG00000005667	6	83305691	methylenetetrahydrofolate dehydrogenase (NAD+ dependent), methenyltetrahydrofolate cyclohydrolase [Source:MGI Symbol;Acc:MGI:1338850]	Mthfd2	1.49298	1.61868	5.90568e-14	0.736516
ENSMUSG00000005686	7	110768206	adenosine monophosphate deaminase 3 [Source:MGI Symbol;Acc:MGI:1096344]	Ampd3	1.02934	0.675482	2.87846e-06	0.00049185
ENSMUSG00000005698	8	105636568	CCCTC-binding factor [Source:MGI Symbol;Acc:MGI:109447]	Ctcf	1.16521	0.953623	0.0420097	0.05679
ENSMUSG00000005824	17	57189492	tumor necrosis factor (ligand) superfamily, member 14 [Source:MGI Symbol;Acc:MGI:1355317]	Tnfsf14	4.23876	1.48007	0.0431394	0.293553
ENSMUSG00000005846	16	11192970	ribosomal L1 domain containing 1 [Source:MGI Symbol;Acc:MGI:1913659]	Rsl1d1	1.14346	1.31361	6.50665e-05	0.304671
ENSMUSG00000005871	18	34220924	adenomatosis polyposis coli [Source:MGI Symbol;Acc:MGI:88039]	Apc	1.19698	1.10913	0.0121588	0.612882
ENSMUSG00000005873	18	34344889	receptor accessory protein 5 [Source:MGI Symbol;Acc:MGI:1270152]	Reep5	0.837978	1.19838	0.00822324	0.00479404
ENSMUSG00000005886	1	13139105	nuclear receptor coactivator 2 [Source:MGI Symbol;Acc:MGI:1276533]	Ncoa2	1.32393	1.10982	1.24309e-05	0.134324
ENSMUSG00000005947	11	73090583	integrin alpha E, epithelial-associated [Source:MGI Symbol;Acc:MGI:1298377]	Itgae	2.23627	0.932992	7.06967e-05	0.00219626
ENSMUSG00000005973	2	105386291	reticulocalbin 1 [Source:MGI Symbol;Acc:MGI:104559]	Rcn1	0.727369	0.962368	0.0264862	0.176367
ENSMUSG00000006024	7	16098458	N-ethylmaleimide sensitive fusion protein attachment protein alpha [Source:MGI Symbol;Acc:MGI:104563]	Napa	1.28448	1.1404	0.000621872	0.437775
ENSMUSG00000006058	11	96034885	SNF8, ESCRT-II complex subunit, homolog (S. cerevisiae) [Source:MGI Symbol;Acc:MGI:1343161]	Snf8	0.814228	1.16284	0.000578471	0.000341394
ENSMUSG00000006169	11	45852051	clathrin interactor 1 [Source:MGI Symbol;Acc:MGI:2144243]	Clint1	1.22167	1.19474	1.48661e-05	0.91459
ENSMUSG00000006262	5	88720855	MOB kinase activator 1B [Source:MGI Symbol;Acc:MGI:1915723]	Mob1b	1.24598	0.862651	0.00331305	0.00227318
ENSMUSG00000006276	8	72341001	epidermal growth factor receptor pathway substrate 15-like 1 [Source:MGI Symbol;Acc:MGI:104582]	Eps15l1	1.16748	1.14296	0.0217726	0.925006
ENSMUSG00000006301	1	74288247	transmembrane BAX inhibitor motif containing 1 [Source:MGI Symbol;Acc:MGI:1916910]	Tmbim1	1.09733	1.28637	0.00951803	0.355889
ENSMUSG00000006304	1	74236084	actin related protein 2/3 complex, subunit 2 [Source:MGI Symbol;Acc:MGI:1923959]	Arpc2	1.25303	1.20416	0.00524345	0.890648
ENSMUSG00000006360	12	113146316	cysteine-rich protein 1 (intestinal) [Source:MGI Symbol;Acc:MGI:88501]	Crip1	0.790031	1.1313	0.0222117	0.0196548
ENSMUSG00000006386	4	94739289	endothelial-specific receptor tyrosine kinase [Source:MGI Symbol;Acc:MGI:98664]	Tek	1.41056	1.02229	0.00138277	0.0387103
ENSMUSG00000006398	4	118432901	cell division cycle 20 [Source:MGI Symbol;Acc:MGI:1859866]	Cdc20	1.29162	0.593921	0.00018661	0.000201758
ENSMUSG00000006456	19	4800569	RNA binding motif protein 14 [Source:MGI Symbol;Acc:MGI:1929092]	Rbm14	1.26957	0.862719	0.00872059	0.00659715
ENSMUSG00000006463	19	4878668	zinc finger, DHHC domain containing 24 [Source:MGI Symbol;Acc:MGI:1917855]	Zdhhc24	0.892199	0.611903	0.00576833	0.177216
ENSMUSG00000006471	2	25244821	NADPH dependent diflavin oxidoreductase 1 [Source:MGI Symbol;Acc:MGI:1926047]	Ndor1	0.816497	0.842781	0.0215693	0.89714
ENSMUSG00000006494	2	71873224	pyruvate dehydrogenase kinase, isoenzyme 1 [Source:MGI Symbol;Acc:MGI:1926119]	Pdk1	0.591124	0.977241	0.0367581	0.13949
ENSMUSG00000006498	10	79854427	polypyrimidine tract binding protein 1 [Source:MGI Symbol;Acc:MGI:97791]	Ptbp1	1.50641	1.21018	0.000277855	0.325921
ENSMUSG00000006517	8	122433596	mevalonate (diphospho) decarboxylase [Source:MGI Symbol;Acc:MGI:2179327]	Mvd	0.807767	0.816837	0.0157004	0.901773
ENSMUSG00000006527	14	30714849	Scm-like with four mbt domains 1 [Source:MGI Symbol;Acc:MGI:1859609]	Sfmbt1	1.13645	1.23509	0.0312466	0.686968
ENSMUSG00000006585	8	122568015	chromatin licensing and DNA replication factor 1 [Source:MGI Symbol;Acc:MGI:1914427]	Cdt1	1.39857	0.648679	0.00540606	0.00314697
ENSMUSG00000006586	4	13743436	runt-related transcription factor 1; translocated to, 1 (cyclin D-related) [Source:MGI Symbol;Acc:MGI:104793]	Runx1t1	0.929757	1.5215	0.0413109	0.0794103
ENSMUSG00000006678	X	93304767	polymerase (DNA directed), alpha 1 [Source:MGI Symbol;Acc:MGI:99660]	Pola1	1.33753	0.772803	3.363e-05	1.47385e-05
ENSMUSG00000006715	13	24751845	geminin [Source:MGI Symbol;Acc:MGI:1927344]	Gmnn	1.06189	0.734466	0.0104096	0.0297643
ENSMUSG00000006731	10	127165156	beta-1,4-N-acetyl-galactosaminyl transferase 1 [Source:MGI Symbol;Acc:MGI:1342057]	B4galnt1	0.933204	1.30995	0.0113127	0.0249516
ENSMUSG00000006740	18	6201002	kinesin family member 5B [Source:MGI Symbol;Acc:MGI:1098268]	Kif5b	1.11758	1.13003	0.0381121	0.946836
ENSMUSG00000006800	2	166073089	sulfatase 2 [Source:MGI Symbol;Acc:MGI:1919293]	Sulf2	0.998626	0.587896	0.0288679	0.120614
ENSMUSG00000006941	9	120492606	eukaryotic translation initiation factor 1B [Source:MGI Symbol;Acc:MGI:1916219]	Eif1b	0.815861	0.909978	0.025327	0.514072
ENSMUSG00000007029	17	35000987	valyl-tRNA synthetase [Source:MGI Symbol;Acc:MGI:90675]	Vars	1.11913	1.19284	0.0284176	0.724806
ENSMUSG00000007035	17	35028605	mutS homolog 5 (E. coli) [Source:MGI Symbol;Acc:MGI:1329021]	Msh5	0.834228	0.626254	2.81131e-11	0.23238
ENSMUSG00000007039	17	35059035	dimethylarginine dimethylaminohydrolase 2 [Source:MGI Symbol;Acc:MGI:1859016]	Ddah2	0.748432	1.03532	0.0352563	0.0875109
ENSMUSG00000007041	17	35049966	chloride intracellular channel 1 [Source:MGI Symbol;Acc:MGI:2148924]	Clic1	1.00724	1.16697	0.0345943	0.159796
ENSMUSG00000007050	17	34981862	LSM2 homolog, U6 small nuclear RNA associated (S. cerevisiae) [Source:MGI Symbol;Acc:MGI:90676]	Lsm2	1.08315	0.759447	0.0454476	0.0632373
ENSMUSG00000007080	5	110286306	polymerase (DNA directed), epsilon [Source:MGI Symbol;Acc:MGI:1196391]	Pole	1.6471	0.525471	6.08695e-10	1.92452e-10
ENSMUSG00000007458	6	122308720	mannose-6-phosphate receptor, cation dependent [Source:MGI Symbol;Acc:MGI:96904]	M6pr	1.54336	1.09441	1.65657e-10	0.00142374
ENSMUSG00000007613	4	47353222	transforming growth factor, beta receptor I [Source:MGI Symbol;Acc:MGI:98728]	Tgfbr1	0.87568	1.12409	0.0169912	0.0106276
ENSMUSG00000007617	13	93303757	homer scaffolding protein 1 [Source:MGI Symbol;Acc:MGI:1347345]	Homer1	4.81074	1.04054	3.69604e-42	1.84454e-22
ENSMUSG00000007659	2	152780668	BCL2-like 1 [Source:MGI Symbol;Acc:MGI:88139]	Bcl2l1	0.72134	1.00918	2.78113e-06	0.000937395
ENSMUSG00000007812	5	145231715	zinc finger protein 655 [Source:MGI Symbol;Acc:MGI:1919861]	Zfp655	1.80312	1.02832	8.90591e-06	0.00365897
ENSMUSG00000007815	9	108306129	ras homolog gene family, member A [Source:MGI Symbol;Acc:MGI:1096342]	Rhoa	1.14412	1.11617	0.0313818	0.901773
ENSMUSG00000007817	14	25459185	zinc finger, MIZ-type containing 1 [Source:MGI Symbol;Acc:MGI:3040693]	Zmiz1	1.25865	1.78045	8.19865e-11	0.0245097
ENSMUSG00000007827	6	118501308	ankyrin repeat domain 26 [Source:MGI Symbol;Acc:MGI:1917887]	Ankrd26	1.48109	0.913305	0.000188217	0.00138157
ENSMUSG00000007833	7	45141842	aldehyde dehydrogenase 16 family, member A1 [Source:MGI Symbol;Acc:MGI:1916998]	Aldh16a1	1.06568	0.803553	0.00541414	0.0121084
ENSMUSG00000007850	11	50376990	heterogeneous nuclear ribonucleoprotein H1 [Source:MGI Symbol;Acc:MGI:1891925]	Hnrnph1	1.51829	1.1457	0.0316448	0.388203
ENSMUSG00000007880	4	133679008	AT rich interactive domain 1A (SWI-like) [Source:MGI Symbol;Acc:MGI:1935147]	Arid1a	1.17993	1.0572	0.0105845	0.318466
ENSMUSG00000007891	7	142371148	cathepsin D [Source:MGI Symbol;Acc:MGI:88562]	Ctsd	0.972044	1.15487	0.0360407	0.0709565
ENSMUSG00000007892	9	61913284	ribosomal protein, large, P1 [Source:MGI Symbol;Acc:MGI:1927099]	Rplp1	0.910207	1.29416	0.00729529	0.0114525
ENSMUSG00000007950	8	71456700	abhydrolase domain containing 8 [Source:MGI Symbol;Acc:MGI:1918946]	Abhd8	0.823197	0.879525	0.00441861	0.706866
ENSMUSG00000008136	1	43123074	four and a half LIM domains 2 [Source:MGI Symbol;Acc:MGI:1338762]	Fhl2	1.84435	0.907865	0.000172302	0.00372617
ENSMUSG00000008167	8	85060055	F-box and WD-40 domain protein 9 [Source:MGI Symbol;Acc:MGI:1915878]	Fbxw9	0.776825	0.967729	0.0238866	0.173876
ENSMUSG00000008206	8	4493026	ceramide synthase 4 [Source:MGI Symbol;Acc:MGI:1914510]	Cers4	0.723976	0.808046	1.13441e-05	0.492915
ENSMUSG00000008305	4	72117142	transducin-like enhancer of split 1, homolog of Drosophila E(spl) [Source:MGI Symbol;Acc:MGI:104636]	Tle1	1.27924	1.28541	0.0138631	0.919463
ENSMUSG00000008384	7	27486910	SERTA domain containing 1 [Source:MGI Symbol;Acc:MGI:1913438]	Sertad1	2.33863	2.42488	0.000883911	0.933489
ENSMUSG00000008435	7	4424770	retinol dehydrogenase 13 (all-trans and 9-cis) [Source:MGI Symbol;Acc:MGI:1918732]	Rdh13	0.84429	0.778528	0.00829331	0.736516
ENSMUSG00000008683	7	118104372	ribosomal protein S15A [Source:MGI Symbol;Acc:MGI:2389091]	Rps15a	0.94759	1.24751	0.0358008	0.0620212
ENSMUSG00000008730	3	103739815	homeodomain interacting protein kinase 1 [Source:MGI Symbol;Acc:MGI:1314873]	Hipk1	1.45681	1.18783	3.42297e-08	0.131312
ENSMUSG00000009013	5	115297110	dynein light chain LC8-type 1 [Source:MGI Symbol;Acc:MGI:1861457]	Dynll1	1.32065	0.886428	0.0130493	0.0142599
ENSMUSG00000009292	10	77907722	transient receptor potential cation channel, subfamily M, member 2 [Source:MGI Symbol;Acc:MGI:1351901]	Trpm2	0.907724	0.690519	0.00711518	0.216231
ENSMUSG00000009394	6	115134902	synapsin II [Source:MGI Symbol;Acc:MGI:103020]	Syn2	0.872873	0.558268	0.00202848	0.154597
ENSMUSG00000009470	13	98839019	transportin 1 [Source:MGI Symbol;Acc:MGI:2681523]	Tnpo1	1.12926	0.840517	0.0187159	0.0129604
ENSMUSG00000009555	2	32705784	cyclin-dependent kinase 9 (CDC2-related kinase) [Source:MGI Symbol;Acc:MGI:1328368]	Cdk9	0.844221	1.04881	0.0294308	0.0462597
ENSMUSG00000009569	16	13256481	MKL/myocardin-like 2 [Source:MGI Symbol;Acc:MGI:3050795]	Mkl2	1.2341	0.873639	0.00764322	0.00565619
ENSMUSG00000009575	15	103191544	chromobox 5 [Source:MGI Symbol;Acc:MGI:109372]	Cbx5	1.02248	0.717348	0.00876578	0.0490788
ENSMUSG00000009630	8	33599621	protein phosphatase 2 (formerly 2A), catalytic subunit, beta isoform [Source:MGI Symbol;Acc:MGI:1321161]	Ppp2cb	0.967685	1.21527	0.0481543	0.0936648
ENSMUSG00000009633	1	193272161	G0/G1 switch gene 2 [Source:MGI Symbol;Acc:MGI:1316737]	G0s2	0.606728	1.15075	0.0083584	NA
ENSMUSG00000009654	10	59422958	oncoprotein induced transcript 3 [Source:MGI Symbol;Acc:MGI:1201782]	Oit3	1.27492	1.26117	5.78008e-05	0.999858
ENSMUSG00000009681	10	75060896	breakpoint cluster region [Source:MGI Symbol;Acc:MGI:88141]	Bcr	1.21528	1.12346	0.00388114	0.593389
ENSMUSG00000009687	7	31032722	FXYD domain-containing ion transport regulator 5 [Source:MGI Symbol;Acc:MGI:1201785]	Fxyd5	1.06499	1.3918	5.00909e-09	0.00242804
ENSMUSG00000009772	1	132316126	NUAK family, SNF1-like kinase, 2 [Source:MGI Symbol;Acc:MGI:1921387]	Nuak2	0.570708	1.06306	0.00184467	0.0127701
ENSMUSG00000009995	X	74281912	tafazzin [Source:MGI Symbol;Acc:MGI:109626]	Taz	0.783192	0.928401	0.0132476	0.29218
ENSMUSG00000010044	9	107547298	zinc finger, MYND domain containing 10 [Source:MGI Symbol;Acc:MGI:2387863]	Zmynd10	1.04579	0.521831	0.00171359	0.241641
ENSMUSG00000010047	9	107567945	hyaluronoglucosaminidase 2 [Source:MGI Symbol;Acc:MGI:1196334]	Hyal2	0.610577	0.714943	0.0150667	0.611266
ENSMUSG00000010051	9	107576927	hyaluronoglucosaminidase 1 [Source:MGI Symbol;Acc:MGI:96298]	Hyal1	0.867714	0.674262	0.018905	0.312486
ENSMUSG00000010054	9	107563255	tumor suppressor candidate 2 [Source:MGI Symbol;Acc:MGI:1931086]	Tusc2	0.612028	0.926315	1.33762e-06	0.00653144
ENSMUSG00000010095	19	8706882	solute carrier family 3 (activators of dibasic and neutral amino acid transport), member 2 [Source:MGI Symbol;Acc:MGI:96955]	Slc3a2	1.41877	1.31836	3.23982e-14	0.558903
ENSMUSG00000010142	11	61126755	tumor necrosis factor receptor superfamily, member 13b [Source:MGI Symbol;Acc:MGI:1889411]	Tnfrsf13b	0.730864	0.860421	2.04166e-06	0.196478
ENSMUSG00000010154	8	123332713	spire homolog 2 (Drosophila) [Source:MGI Symbol;Acc:MGI:2446256]	Spire2	1.27317	0.633806	0.00470624	0.00387264
ENSMUSG00000010517	4	109676588	Fas-associated factor 1 [Source:MGI Symbol;Acc:MGI:109419]	Faf1	1.26506	1.15982	0.00160428	0.60745
ENSMUSG00000010607	9	22156846	phosphatidylinositol glycan anchor biosynthesis, class Y-like [Source:MGI Symbol;Acc:MGI:1913518]	Pigyl	0.73605	0.940798	0.0335199	0.247451
ENSMUSG00000010755	7	143557230	cysteinyl-tRNA synthetase [Source:MGI Symbol;Acc:MGI:1351477]	Cars	1.37115	2.07632	1.35276e-13	0.0276783
ENSMUSG00000010936	8	110618638	Vac14 homolog (S. cerevisiae) [Source:MGI Symbol;Acc:MGI:2157980]	Vac14	1.34584	1.07451	0.00111158	0.126132
ENSMUSG00000011158	12	112959862	BRF1, RNA polymerase III transcription initiation factor 90 kDa subunit [Source:MGI Symbol;Acc:MGI:1919558]	Brf1	1.01475	0.789182	0.0368964	0.112825
ENSMUSG00000011427	7	29816114	zinc finger protein 790 [Source:MGI Symbol;Acc:MGI:1923431]	Zfp790	0.796421	0.738364	0.00989291	0.843036
ENSMUSG00000011658	7	44896079	fuzzy planar cell polarity protein [Source:MGI Symbol;Acc:MGI:1917550]	Fuz	0.879826	0.801185	0.0141889	0.644244
ENSMUSG00000011752	19	41911871	phosphoglycerate mutase 1 [Source:MGI Symbol;Acc:MGI:97552]	Pgam1	0.769251	1.22708	0.0109927	0.00671363
ENSMUSG00000011960	15	98538689	cyclin T1 [Source:MGI Symbol;Acc:MGI:1328363]	Ccnt1	1.76577	1.12993	3.22077e-05	0.0403834
ENSMUSG00000012443	19	37376403	kinesin family member 11 [Source:MGI Symbol;Acc:MGI:1098231]	Kif11	1.47442	0.574066	1.61424e-10	1.1033e-10
ENSMUSG00000012535	6	29540827	transportin 3 [Source:MGI Symbol;Acc:MGI:1196412]	Tnpo3	1.17354	0.926639	0.034512	0.0328057
ENSMUSG00000012640	7	43296197	zinc finger protein 715 [Source:MGI Symbol;Acc:MGI:1917180]	Zfp715	1.77931	0.769786	0.000105908	0.000114767
ENSMUSG00000013089	16	22381309	ets variant 5 [Source:MGI Symbol;Acc:MGI:1096867]	Etv5	0.868929	0.642205	0.000184984	0.111498
ENSMUSG00000013275	1	131827493	solute carrier family 41, member 1 [Source:MGI Symbol;Acc:MGI:2444823]	Slc41a1	1.67121	1.24061	0.0047324	0.345502
ENSMUSG00000013465	2	25199712	negative elongation factor complex member B [Source:MGI Symbol;Acc:MGI:1931035]	Nelfb	0.817949	0.927293	0.041302	0.451458
ENSMUSG00000013629	5	31054780	carbamoyl-phosphate synthetase 2, aspartate transcarbamylase, and dihydroorotase [Source:MGI Symbol;Acc:MGI:1916969]	Cad	1.50473	0.826483	0.00657465	0.00628534
ENSMUSG00000013646	11	58330724	SH3 binding domain protein 5 like [Source:MGI Symbol;Acc:MGI:1933124]	Sh3bp5l	0.74894	0.719811	0.000162743	0.915081
ENSMUSG00000013701	14	32180162	translocase of inner mitochondrial membrane 23 [Source:MGI Symbol;Acc:MGI:1858317]	Timm23	1.09146	1.21378	0.0179433	0.494635
ENSMUSG00000013707	3	95139521	tumor necrosis factor, alpha-induced protein 8-like 2 [Source:MGI Symbol;Acc:MGI:1917019]	Tnfaip8l2	0.728432	0.901275	0.000285559	0.139748
ENSMUSG00000013846	15	67102875	ST3 beta-galactoside alpha-2,3-sialyltransferase 1 [Source:MGI Symbol;Acc:MGI:98304]	St3gal1	1.14749	1.2802	0.000296457	0.448296
ENSMUSG00000014313	15	35925886	cytochrome c oxidase subunit VIc [Source:MGI Symbol;Acc:MGI:104614]	Cox6c	0.843668	1.19312	0.0185949	0.0112341
ENSMUSG00000014426	17	12227621	mitogen-activated protein kinase kinase kinase 4 [Source:MGI Symbol;Acc:MGI:1346875]	Map3k4	1.33817	1.16941	0.000322232	0.417773
ENSMUSG00000014496	14	31700015	ankyrin repeat domain 28 [Source:MGI Symbol;Acc:MGI:2145661]	Ankrd28	1.19746	0.941084	0.0129971	0.0200485
ENSMUSG00000014498	10	128377115	ankyrin repeat domain 52 [Source:MGI Symbol;Acc:MGI:2444029]	Ankrd52	0.936744	0.753639	0.00247052	0.147003
ENSMUSG00000014550	6	92186712	rabenosyn, RAB effector [Source:MGI Symbol;Acc:MGI:1925537]	Rbsn	0.82951	1.07342	0.0374138	0.0430869
ENSMUSG00000014599	3	107741048	colony stimulating factor 1 (macrophage) [Source:MGI Symbol;Acc:MGI:1339753]	Csf1	7.43477	2.22649	0	1.80791e-51
ENSMUSG00000014778	8	105329163	formin homology 2 domain containing 1 [Source:MGI Symbol;Acc:MGI:2679008]	Fhod1	0.876873	0.757289	0.0130546	0.489219
ENSMUSG00000014850	13	92211872	mutS homolog 3 (E. coli) [Source:MGI Symbol;Acc:MGI:109519]	Msh3	1.23837	0.894568	0.0360726	0.0314417
ENSMUSG00000014852	2	26973416	a disintegrin-like and metallopeptidase (reprolysin type) with thrombospondin type 1 motif, 13 [Source:MGI Symbol;Acc:MGI:2685556]	Adamts13	1.33516	1.06364	0.0302586	0.240703
ENSMUSG00000014956	5	32458843	protein phosphatase 1, catalytic subunit, beta isoform [Source:MGI Symbol;Acc:MGI:104871]	Ppp1cb	1.26619	1.09095	0.00298419	0.297851
ENSMUSG00000014959	2	70661576	golgi reassembly stacking protein 2 [Source:MGI Symbol;Acc:MGI:2135962]	Gorasp2	1.11252	1.24555	0.000602454	0.361
ENSMUSG00000015023	8	110974996	DEAD (Asp-Glu-Ala-Asp) box polypeptide 19a [Source:MGI Symbol;Acc:MGI:99526]	Ddx19a	1.21182	1.16102	0.0107625	0.842034
ENSMUSG00000015176	19	46075863	nucleolar and coiled-body phosphoprotein 1 [Source:MGI Symbol;Acc:MGI:1918019]	Nolc1	1.50617	1.08255	1.44955e-08	0.00404397
ENSMUSG00000015202	10	7119063	Cnksr family member 3 [Source:MGI Symbol;Acc:MGI:2674130]	Cnksr3	1.15252	1.27646	0.0351951	0.712143
ENSMUSG00000015243	4	53030787	ATP-binding cassette, sub-family A (ABC1), member 1 [Source:MGI Symbol;Acc:MGI:99607]	Abca1	0.63885	0.602783	9.9302e-07	0.903304
ENSMUSG00000015291	X	74304998	guanosine diphosphate (GDP) dissociation inhibitor 1 [Source:MGI Symbol;Acc:MGI:99846]	Gdi1	0.791508	0.9462	0.000250925	0.0836883
ENSMUSG00000015312	10	80930091	growth arrest and DNA-damage-inducible 45 beta [Source:MGI Symbol;Acc:MGI:107776]	Gadd45b	5.29854	4.53094	2.43444e-06	0.996373
ENSMUSG00000015335	2	30090944	zinc finger, DHHC domain containing 12 [Source:MGI Symbol;Acc:MGI:1913470]	Zdhhc12	0.56647	0.765211	0.000269642	0.264007
ENSMUSG00000015363	15	89075124	TraB domain containing [Source:MGI Symbol;Acc:MGI:1915226]	Trabd	0.802202	1.01134	0.0299099	0.102712
ENSMUSG00000015437	14	56258856	granzyme B [Source:MGI Symbol;Acc:MGI:109267]	Gzmb	0.975912	1.94919	2.18002e-15	7.93381e-09
ENSMUSG00000015452	17	34597862	advanced glycosylation end product-specific receptor [Source:MGI Symbol;Acc:MGI:893592]	Ager	0.605698	1.06255	0.00470624	0.0209546
ENSMUSG00000015501	10	13966075	human immunodeficiency virus type I enhancer binding protein 2 [Source:MGI Symbol;Acc:MGI:1338076]	Hivep2	1.23485	1.26523	0.00711518	0.912121
ENSMUSG00000015568	8	68880491	lipoprotein lipase [Source:MGI Symbol;Acc:MGI:96820]	Lpl	0.533393	0.862489	0.00280111	0.201006
ENSMUSG00000015575	17	26676396	ATPase, H+ transporting, lysosomal V0 subunit E [Source:MGI Symbol;Acc:MGI:1328318]	Atp6v0e	0.972342	1.2529	0.0413109	0.0965764
ENSMUSG00000015671	13	14613242	proteasome (prosome, macropain) subunit, alpha type 2 [Source:MGI Symbol;Acc:MGI:104885]	Psma2	1.01378	1.27062	0.00170784	0.0463394
ENSMUSG00000015711	3	95253674	prune homolog (Drosophila) [Source:MGI Symbol;Acc:MGI:1925152]	Prune	0.937738	1.33942	3.01217e-05	0.000399096
ENSMUSG00000015714	3	95314791	ceramide synthase 2 [Source:MGI Symbol;Acc:MGI:1924143]	Cers2	0.987432	1.22179	0.0270658	0.0943665
ENSMUSG00000015733	6	17636234	capping protein (actin filament) muscle Z-line, alpha 2 [Source:MGI Symbol;Acc:MGI:106222]	Capza2	1.10263	1.1475	0.021771	0.778217
ENSMUSG00000015766	6	137477245	epidermal growth factor receptor pathway substrate 8 [Source:MGI Symbol;Acc:MGI:104684]	Eps8	0.977126	1.64281	0.00314405	0.0329975
ENSMUSG00000015776	2	26905262	mediator complex subunit 22 [Source:MGI Symbol;Acc:MGI:98446]	Med22	0.757952	0.897911	0.000291305	0.202118
ENSMUSG00000015839	2	75675513	nuclear factor, erythroid derived 2, like 2 [Source:MGI Symbol;Acc:MGI:108420]	Nfe2l2	1.9329	0.738211	5.59984e-10	1.39359e-09
ENSMUSG00000015879	5	45529705	family with sequence similarity 184, member B [Source:MGI Symbol;Acc:MGI:2442958]	Fam184b	0.803814	0.962528	0.00423785	0.042908
ENSMUSG00000015880	5	45669919	non-SMC condensin I complex, subunit G [Source:MGI Symbol;Acc:MGI:1930197]	Ncapg	1.2824	0.771979	0.000125295	5.94654e-05
ENSMUSG00000015889	10	93453396	leukotriene A4 hydrolase [Source:MGI Symbol;Acc:MGI:96836]	Lta4h	1.20111	0.926276	0.00588245	0.00752763
ENSMUSG00000015944	5	134099711	GATS protein-like 2 [Source:MGI Symbol;Acc:MGI:1933384]	Gatsl2	1.12815	0.805052	0.00757604	0.00669442
ENSMUSG00000015950	5	134220053	neutrophil cytosolic factor 1 [Source:MGI Symbol;Acc:MGI:97283]	Ncf1	1.21591	0.971707	0.0450648	0.0943011
ENSMUSG00000015961	1	177762962	adenylosuccinate synthetase, non muscle [Source:MGI Symbol;Acc:MGI:87948]	Adss	1.23072	1.18795	0.0270113	0.908181
ENSMUSG00000015994	8	25998729	farnesyltransferase, CAAX box, alpha [Source:MGI Symbol;Acc:MGI:104683]	Fnta	0.782366	0.961535	0.00149219	0.077853
ENSMUSG00000016194	1	193221634	hydroxysteroid 11-beta dehydrogenase 1 [Source:MGI Symbol;Acc:MGI:103562]	Hsd11b1	0.591623	1.70751	3.40761e-18	6.56988e-19
ENSMUSG00000016252	2	174461072	ATP synthase, H+ transporting, mitochondrial F1 complex, epsilon subunit [Source:MGI Symbol;Acc:MGI:1855697]	Atp5e	0.855003	1.12828	0.00950128	0.00614546
ENSMUSG00000016308	X	36873900	ubiquitin-conjugating enzyme E2A [Source:MGI Symbol;Acc:MGI:102959]	Ube2a	1.27559	0.971138	0.0232166	0.0684768
ENSMUSG00000016319	X	36795651	solute carrier family 25 (mitochondrial carrier, adenine nucleotide translocator), member 5 [Source:MGI Symbol;Acc:MGI:1353496]	Slc25a5	1.17974	1.07169	0.00709402	0.39196
ENSMUSG00000016344	2	181187247	pancreatic progenitor cell differentiation and proliferation factor homolog (zebrafish)RIKEN cDNA 2700038C09 gene [Source:MGI Symbol;Acc:MGI:1913746]	Ppdpf	0.787665	1.18264	0.00453066	0.00303208
ENSMUSG00000016487	6	146888487	PTPRF interacting protein, binding protein 1 (liprin beta 1) [Source:MGI Symbol;Acc:MGI:1914783]	Ppfibp1	1.20782	1.21929	0.0255701	0.986294
ENSMUSG00000016493	1	195036826	CD46 antigen, complement regulatory protein [Source:MGI Symbol;Acc:MGI:1203290]	Cd46	0.83129	0.777491	0.04356	0.842905
ENSMUSG00000016494	1	194938819	CD34 antigen [Source:MGI Symbol;Acc:MGI:88329]	Cd34	0.949935	1.19532	0.046265	0.063212
ENSMUSG00000016495	19	29348599	plasminogen receptor, C-terminal lysine transmembrane protein [Source:MGI Symbol;Acc:MGI:1915009]	Plgrkt	0.837863	1.00061	0.0097611	0.0716833
ENSMUSG00000016496	19	29367455	CD274 antigen [Source:MGI Symbol;Acc:MGI:1926446]	Cd274	0.899078	1.36202	2.58431e-07	2.37451e-06
ENSMUSG00000016510	5	146951573	mitochondrial translational initiation factor 3 [Source:MGI Symbol;Acc:MGI:1923616]	Mtif3	0.6667	0.84282	0.000414898	0.222754
ENSMUSG00000016526	1	131127455	dual-specificity tyrosine-(Y)-phosphorylation regulated kinase 3 [Source:MGI Symbol;Acc:MGI:1330300]	Dyrk3	1.46593	2.78389	1.58009e-11	0.0149748
ENSMUSG00000016528	1	131053700	MAP kinase-activated protein kinase 2 [Source:MGI Symbol;Acc:MGI:109298]	Mapkapk2	1.59009	1.25691	0.000495213	0.401539
ENSMUSG00000016534	X	38401357	lysosomal-associated membrane protein 2 [Source:MGI Symbol;Acc:MGI:96748]	Lamp2	1.33179	1.08221	0.00195861	0.177144
ENSMUSG00000016552	15	77940522	FAD-dependent oxidoreductase domain containing 2 [Source:MGI Symbol;Acc:MGI:106315]	Foxred2	0.715044	0.795806	3.96007e-05	0.504524
ENSMUSG00000016554	15	77958998	eukaryotic translation initiation factor 3, subunit D [Source:MGI Symbol;Acc:MGI:1933181]	Eif3d	1.09266	1.16753	0.0159375	0.633117
ENSMUSG00000016664	15	83375607	protein kinase C and casein kinase substrate in neurons 2 [Source:MGI Symbol;Acc:MGI:1345153]	Pacsin2	1.0433	1.22083	0.00472239	0.158223
ENSMUSG00000016831	14	52279146	TOX high mobility group box family member 4 [Source:MGI Symbol;Acc:MGI:1915389]	Tox4	1.9762	1.33696	3.35917e-10	0.0566909
ENSMUSG00000016833	5	100798627	mitochondrial ribosomal protein S18C [Source:MGI Symbol;Acc:MGI:1915985]	Mrps18c	0.828777	1.17304	0.0292331	0.0184909
ENSMUSG00000016940	11	115420128	potassium channel tetramerisation domain containing 2 [Source:MGI Symbol;Acc:MGI:1917632]	Kctd2	0.728773	0.692044	0.000199012	0.860073
ENSMUSG00000016984	11	17938756	Ewing tumor-associated antigen 1 [Source:MGI Symbol;Acc:MGI:1915395]	Etaa1	0.796877	0.797617	0.0275079	0.986294
ENSMUSG00000017002	2	164354070	secretory leukocyte peptidase inhibitor [Source:MGI Symbol;Acc:MGI:109297]	Slpi	0.771043	2.03204	3.56963e-09	5.61834e-08
ENSMUSG00000017146	11	101488764	breast cancer 1, early onset [Source:MGI Symbol;Acc:MGI:104537]	Brca1	1.49144	0.664018	1.75667e-07	6.58359e-08
ENSMUSG00000017288	11	76046226	vacuolar protein sorting 53 (yeast) [Source:MGI Symbol;Acc:MGI:1915549]	Vps53	1.23172	1.0886	0.00608681	0.371549
ENSMUSG00000017390	11	78322968	aldolase C, fructose-bisphosphate [Source:MGI Symbol;Acc:MGI:101863]	Aldoc	0.498186	1.14693	0.000159575	0.00104716
ENSMUSG00000017400	11	98036623	SH3 and cysteine rich domain 2 [Source:MGI Symbol;Acc:MGI:2144518]	Stac2	0.678895	1.34839	0.01939	0.0108792
ENSMUSG00000017412	2	52428320	calcium channel, voltage-dependent, beta 4 subunit [Source:MGI Symbol;Acc:MGI:103301]	Cacnb4	0.89301	1.1889	0.00744773	0.00552288
ENSMUSG00000017418	2	15049395	ADP-ribosylation factor-like 5B [Source:MGI Symbol;Acc:MGI:1923119]	Arl5b	3.50058	2.31137	0.0360155	0.766773
ENSMUSG00000017421	11	80383279	zinc finger protein 207 [Source:MGI Symbol;Acc:MGI:1340045]	Zfp207	0.940454	0.835874	0.0198097	0.369276
ENSMUSG00000017428	11	80428615	proteasome (prosome, macropain) 26S subunit, non-ATPase, 11 [Source:MGI Symbol;Acc:MGI:1916327]	Psmd11	1.25188	1.10037	0.0305101	0.493906
ENSMUSG00000017485	14	16365179	topoisomerase (DNA) II beta [Source:MGI Symbol;Acc:MGI:98791]	Top2b	1.21213	0.90177	0.00290261	0.00284947
ENSMUSG00000017493	11	99041244	insulin-like growth factor binding protein 4 [Source:MGI Symbol;Acc:MGI:96439]	Igfbp4	0.867948	1.23292	0.0241595	0.0172728
ENSMUSG00000017499	11	98907801	cell division cycle 6 [Source:MGI Symbol;Acc:MGI:1345150]	Cdc6	1.46113	0.790256	0.00304551	0.00214245
ENSMUSG00000017548	11	79993106	suppressor of zeste 12 homolog (Drosophila) [Source:MGI Symbol;Acc:MGI:1261758]	Suz12	1.12081	1.17941	0.0190858	0.756185
ENSMUSG00000017550	11	80089400	ATPase family, AAA domain containing 5 [Source:MGI Symbol;Acc:MGI:2442925]	Atad5	1.35468	0.787321	0.0145861	0.00858333
ENSMUSG00000017677	11	79239372	WD repeat and SOCS box-containing 1 [Source:MGI Symbol;Acc:MGI:1926139]	Wsb1	1.50332	1.30233	0.00525107	0.711515
ENSMUSG00000017686	11	80209019	ras homolog gene family, member T1 [Source:MGI Symbol;Acc:MGI:1926078]	Rhot1	1.12863	1.22983	0.0475544	0.699146
ENSMUSG00000017707	2	163623272	serine incorporator 3 [Source:MGI Symbol;Acc:MGI:1349457]	Serinc3	0.884263	1.0894	0.0433078	0.0309559
ENSMUSG00000017713	11	117867952	threonine aldolase 1 [Source:MGI Symbol;Acc:MGI:1919026]	Tha1	0.580652	0.531669	0.000174926	0.940883
ENSMUSG00000017716	11	117849251	baculoviral IAP repeat-containing 5 [Source:MGI Symbol;Acc:MGI:1203517]	Birc5	0.943632	0.548404	6.89309e-11	6.74354e-05
ENSMUSG00000017740	2	164960802	solute carrier family 12, member 5 [Source:MGI Symbol;Acc:MGI:1862037]	Slc12a5	0.65939	0.916497	9.38e-05	0.045487
ENSMUSG00000017756	13	73763697	solute carrier family 12, member 7 [Source:MGI Symbol;Acc:MGI:1342283]	Slc12a7	1.67595	0.938365	0.00703607	0.0326699
ENSMUSG00000017764	2	164822686	zinc finger SWIM-type containing 1 [Source:MGI Symbol;Acc:MGI:1919221]	Zswim1	0.653757	0.908148	0.00340643	0.133946
ENSMUSG00000017765	8	105943590	solute carrier family 12, member 4 [Source:MGI Symbol;Acc:MGI:1309465]	Slc12a4	0.936304	1.53693	2.2477e-05	0.000647377
ENSMUSG00000017774	11	75650504	myosin IC [Source:MGI Symbol;Acc:MGI:106612]	Myo1c	1.46002	0.950924	5.01909e-10	8.50141e-07
ENSMUSG00000017781	11	75588097	phosphatidylinositol transfer protein, alpha [Source:MGI Symbol;Acc:MGI:99887]	Pitpna	1.13304	1.18686	0.000980696	0.720842
ENSMUSG00000017802	11	101096322	family with sequence similarity 134, member C [Source:MGI Symbol;Acc:MGI:1915248]	Fam134c	0.722498	0.907391	0.000590651	0.138657
ENSMUSG00000017831	17	53479234	RAB5A, member RAS oncogene family [Source:MGI Symbol;Acc:MGI:105926]	Rab5a	1.36348	1.33823	0.00198246	0.982864
ENSMUSG00000017837	11	100619244	NFKB inhibitor interacting Ras-like protein 2 [Source:MGI Symbol;Acc:MGI:1919216]	Nkiras2	0.767718	1.01508	0.00729529	0.0451807
ENSMUSG00000017861	2	163054687	myeloblastosis oncogene-like 2 [Source:MGI Symbol;Acc:MGI:101785]	Mybl2	1.59818	0.6862	1.28317e-08	5.30285e-09
ENSMUSG00000017999	2	167015193	DEAD (Asp-Glu-Ala-Asp) box polypeptide 27 [Source:MGI Symbol;Acc:MGI:2385884]	Ddx27	1.21908	1.07293	0.0371801	0.431401
ENSMUSG00000018076	5	118560679	mediator complex subunit 13-like [Source:MGI Symbol;Acc:MGI:2670178]	Med13l	1.31822	1.27378	0.00178071	0.919463
ENSMUSG00000018102	13	23684199	histone cluster 1, H2bc [Source:MGI Symbol;Acc:MGI:1915274]	Hist1h2bc	1.62873	1.21551	0.00798722	0.373755
ENSMUSG00000018143	5	139791513	v-maf musculoaponeurotic fibrosarcoma oncogene family, protein K (avian) [Source:MGI Symbol;Acc:MGI:99951]	Mafk	1.4418	1.37475	3.35566e-06	0.884776
ENSMUSG00000018166	10	128567523	erb-b2 receptor tyrosine kinase 3 [Source:MGI Symbol;Acc:MGI:95411]	Erbb3	0.772634	0.798895	0.0378534	0.867658
ENSMUSG00000018171	11	86583865	vacuole membrane protein 1 [Source:MGI Symbol;Acc:MGI:1923159]	Vmp1	1.99229	1.65592	3.2214e-06	0.730299
ENSMUSG00000018199	1	143750790	TROVE domain family, member 2 [Source:MGI Symbol;Acc:MGI:106652]	Trove2	0.840887	0.778038	0.00124022	0.66843
ENSMUSG00000018217	11	63128982	peripheral myelin protein 22 [Source:MGI Symbol;Acc:MGI:97631]	Pmp22	1.13416	0.728962	0.0272081	0.0315283
ENSMUSG00000018286	11	70525367	proteasome (prosome, macropain) subunit, beta type 6 [Source:MGI Symbol;Acc:MGI:104880]	Psmb6	0.948246	1.1976	0.0220894	0.036161
ENSMUSG00000018339	11	54902453	glutathione peroxidase 3 [Source:MGI Symbol;Acc:MGI:105102]	Gpx3	1.0926	0.650927	1.61956e-05	0.000336922
ENSMUSG00000018340	11	54979108	annexin A6 [Source:MGI Symbol;Acc:MGI:88255]	Anxa6	0.958511	1.33152	0.000502889	0.00527465
ENSMUSG00000018362	11	106988629	karyopherin (importin) alpha 2 [Source:MGI Symbol;Acc:MGI:103561]	Kpna2	2.00206	0.777701	6.11581e-08	2.69458e-07
ENSMUSG00000018379	11	88047373	serine/arginine-rich splicing factor 1 [Source:MGI Symbol;Acc:MGI:98283]	Srsf1	1.18921	0.888678	0.00251409	0.00176201
ENSMUSG00000018381	11	95830074	ABI gene family, member 3 [Source:MGI Symbol;Acc:MGI:1913860]	Abi3	1.5322	0.76788	2.36996e-13	3.99012e-13
ENSMUSG00000018398	11	53519257	septin 8 [Source:MGI Symbol;Acc:MGI:894310]	42986	0.809171	0.938811	0.014781	0.284343
ENSMUSG00000018405	11	84813061	mitochondrial rRNA methyltransferase 1 homolog (S. cerevisiae) [Source:MGI Symbol;Acc:MGI:2443470]	Mrm1	0.800733	0.878714	0.0226218	0.638433
ENSMUSG00000018412	11	104333229	KAT8 regulatory NSL complex subunit 1 [Source:MGI Symbol;Acc:MGI:1923969]	Kansl1	1.13099	1.1846	0.00610806	0.765151
ENSMUSG00000018425	11	86768846	DEAH (Asp-Glu-Ala-His) box polypeptide 40 [Source:MGI Symbol;Acc:MGI:1914737]	Dhx40	1.59369	1.14993	3.04025e-05	0.0983352
ENSMUSG00000018446	11	70977836	complement component 1, q subcomponent binding protein [Source:MGI Symbol;Acc:MGI:1194505]	C1qbp	1.16273	1.14838	0.0190789	0.948427
ENSMUSG00000018470	11	69326258	potassium voltage-gated channel, shaker-related subfamily, beta member 3 [Source:MGI Symbol;Acc:MGI:1336208]	Kcnab3	0.924256	0.641218	2.7267e-05	0.0430184
ENSMUSG00000018476	11	69398508	KDM1 lysine (K)-specific demethylase 6B [Source:MGI Symbol;Acc:MGI:2448492]	Kdm6b	2.87258	1.53464	6.90921e-13	0.0192596
ENSMUSG00000018500	11	62248984	adenosine A2b receptor [Source:MGI Symbol;Acc:MGI:99403]	Adora2b	1.58931	2.16702	2.86425e-29	2.89786e-05
ENSMUSG00000018501	11	62316426	nuclear receptor co-repressor 1 [Source:MGI Symbol;Acc:MGI:1349717]	Ncor1	1.20689	1.13354	0.00216733	0.67448
ENSMUSG00000018548	11	87127077	tripartite motif-containing 37 [Source:MGI Symbol;Acc:MGI:2153072]	Trim37	1.27013	0.889215	0.0151531	0.0148957
ENSMUSG00000018599	11	60728398	mitochondrial elongation factor 2 [Source:MGI Symbol;Acc:MGI:2144199]	Mief2	0.596636	0.939896	1.53181e-05	0.00997112
ENSMUSG00000018654	11	11685003	IKAROS family zinc finger 1 [Source:MGI Symbol;Acc:MGI:1342540]	Ikzf1	1.25523	1.05143	0.00071914	0.0978736
ENSMUSG00000018678	11	96953340	Sp2 transcription factor [Source:MGI Symbol;Acc:MGI:1926162]	Sp2	1.25675	1.17204	0.00841138	0.77632
ENSMUSG00000018697	11	84422855	apoptosis antagonizing transcription factor [Source:MGI Symbol;Acc:MGI:1929608]	Aatf	1.21683	1.12465	0.0247201	0.665291
ENSMUSG00000018733	11	83294642	peroxisomal biogenesis factor 12 [Source:MGI Symbol;Acc:MGI:2144177]	Pex12	0.783497	0.78999	0.00256787	0.95435
ENSMUSG00000018736	11	68821434	nuclear distribution gene E-like homolog 1 (A. nidulans) [Source:MGI Symbol;Acc:MGI:1932915]	Ndel1	1.53952	1.29257	6.3334e-15	0.172166
ENSMUSG00000018740	11	68968131	solute carrier family 25, member 35 [Source:MGI Symbol;Acc:MGI:1919248]	Slc25a35	0.809042	0.656145	0.000289033	0.403795
ENSMUSG00000018765	11	69632990	fragile X mental retardation, autosomal homolog 2 [Source:MGI Symbol;Acc:MGI:1346074]	Fxr2	1.10456	1.14152	0.0453925	0.841717
ENSMUSG00000018774	11	69664213	CD68 antigen [Source:MGI Symbol;Acc:MGI:88342]	Cd68	0.930132	2.07667	1.20323e-06	0.000121628
ENSMUSG00000018820	19	42163951	zinc finger, FYVE domain containing 27 [Source:MGI Symbol;Acc:MGI:1919602]	Zfyve27	0.884798	0.826462	0.00364594	0.67448
ENSMUSG00000018899	11	53770014	interferon regulatory factor 1 [Source:MGI Symbol;Acc:MGI:96590]	Irf1	0.560746	0.704894	6.45722e-17	0.0931057
ENSMUSG00000018906	11	54100095	procollagen-proline, 2-oxoglutarate 4-dioxygenase (proline 4-hydroxylase), alpha II polypeptide [Source:MGI Symbol;Acc:MGI:894286]	P4ha2	0.730639	1.56384	2.06434e-12	1.82308e-12
ENSMUSG00000018916	11	54247271	colony stimulating factor 2 (granulocyte-macrophage) [Source:MGI Symbol;Acc:MGI:1339752]	Csf2	3.3256	1.76589	1.65657e-10	0.701726
ENSMUSG00000018927	11	83587882	chemokine (C-C motif) ligand 6 [Source:MGI Symbol;Acc:MGI:98263]	Ccl6	0.928996	1.36768	0.00195516	0.00833078
ENSMUSG00000018930	11	83662584	chemokine (C-C motif) ligand 4 [Source:MGI Symbol;Acc:MGI:98261]	Ccl4	14.0011	6.77488	0.00145514	0.940699
ENSMUSG00000018931	11	60902246	N-acetyltransferase domain containing 1 [Source:MGI Symbol;Acc:MGI:1344388]	Natd1	0.82457	0.838543	0.0190996	0.916914
ENSMUSG00000018932	11	60932033	mitogen-activated protein kinase kinase 3 [Source:MGI Symbol;Acc:MGI:1346868]	Map2k3	1.75958	1.30585	5.34425e-23	0.00607217
ENSMUSG00000018983	4	136172394	E2F transcription factor 2 [Source:MGI Symbol;Acc:MGI:1096341]	E2f2	1.19145	0.683457	0.0245076	0.0262908
ENSMUSG00000019055	4	147909753	procollagen-lysine, 2-oxoglutarate 5-dioxygenase 1 [Source:MGI Symbol;Acc:MGI:99907]	Plod1	0.826512	1.2217	0.00432144	0.00242003
ENSMUSG00000019122	11	83572919	chemokine (C-C motif) ligand 9 [Source:MGI Symbol;Acc:MGI:104533]	Ccl9	0.8603	2.18165	1.06001e-08	1.62028e-06
ENSMUSG00000019132	13	24801657	cDNA sequence BC005537 [Source:MGI Symbol;Acc:MGI:2441726]	BC005537	1.55579	0.973664	1.48211e-11	5.79181e-07
ENSMUSG00000019139	8	70594481	myo-inositol 1-phosphate synthase A1 [Source:MGI Symbol;Acc:MGI:1919030]	Isyna1	1.32675	0.859688	0.0222701	0.0184909
ENSMUSG00000019143	18	36783008	histidyl-tRNA synthetase 2, mitochondrial (putative) [Source:MGI Symbol;Acc:MGI:1918041]	Hars2	0.794139	0.757928	0.00231334	0.880116
ENSMUSG00000019189	11	44518964	ring finger protein 145 [Source:MGI Symbol;Acc:MGI:1921565]	Rnf145	0.573768	0.976048	3.92888e-10	3.94385e-05
ENSMUSG00000019194	7	31116525	sodium channel, voltage-gated, type I, beta [Source:MGI Symbol;Acc:MGI:98247]	Scn1b	0.705673	1.5066	3.45135e-07	2.47148e-07
ENSMUSG00000019210	6	120794305	ATPase, H+ transporting, lysosomal V1 subunit E1 [Source:MGI Symbol;Acc:MGI:894326]	Atp6v1e1	1.15489	1.29611	0.0356397	0.636471
ENSMUSG00000019214	17	25718926	CTF18, chromosome transmission fidelity factor 18 [Source:MGI Symbol;Acc:MGI:2384887]	Chtf18	1.39905	0.648715	3.4767e-06	1.65534e-06
ENSMUSG00000019256	12	35497974	aryl-hydrocarbon receptor [Source:MGI Symbol;Acc:MGI:105043]	Ahr	1.1005	1.4036	0.0313446	0.307813
ENSMUSG00000019338	3	95006590	zinc finger protein 687 [Source:MGI Symbol;Acc:MGI:1925516]	Zfp687	0.826409	0.872425	0.049036	0.808614
ENSMUSG00000019370	7	16915379	calmodulin 3 [Source:MGI Symbol;Acc:MGI:103249]	Calm3	0.846648	0.986855	0.016098	0.131897
ENSMUSG00000019478	8	123805985	RAB4A, member RAS oncogene family [Source:MGI Symbol;Acc:MGI:105069]	Rab4a	1.03329	1.68058	8.76064e-05	0.0190856
ENSMUSG00000019518	5	138172002	adaptor-related protein complex AP-4, mu 1 [Source:MGI Symbol;Acc:MGI:1337063]	Ap4m1	0.871245	0.797138	0.0108108	0.65967
ENSMUSG00000019558	X	73673150	solute carrier family 6 (neurotransmitter transporter, creatine), member 8 [Source:MGI Symbol;Acc:MGI:2147834]	Slc6a8	2.09208	1.21918	7.16508e-08	0.0226415
ENSMUSG00000019564	10	79927043	AT rich interactive domain 3A (BRIGHT-like) [Source:MGI Symbol;Acc:MGI:1328360]	Arid3a	0.616025	0.801274	1.79409e-09	0.0692444
ENSMUSG00000019699	1	177020073	thymoma viral proto-oncogene 3 [Source:MGI Symbol;Acc:MGI:1345147]	Akt3	1.37965	0.939607	0.00162485	0.0079893
ENSMUSG00000019726	13	13590409	lysosomal trafficking regulator [Source:MGI Symbol;Acc:MGI:107448]	Lyst	1.22449	1.24725	0.00118618	0.94641
ENSMUSG00000019738	7	30231948	polymerase (RNA) II (DNA directed) polypeptide I [Source:MGI Symbol;Acc:MGI:1917170]	Polr2i	0.776147	1.06093	0.022896	0.042672
ENSMUSG00000019773	10	5799160	F-box protein 5 [Source:MGI Symbol;Acc:MGI:1914391]	Fbxo5	1.04619	0.671982	0.0152577	0.0564877
ENSMUSG00000019789	10	30832359	hairy/enhancer-of-split related with YRPW motif 2 [Source:MGI Symbol;Acc:MGI:1341884]	Hey2	1.38256	2.14617	0.000196876	0.114532
ENSMUSG00000019794	10	7726000	katanin p60 (ATPase-containing) subunit A1 [Source:MGI Symbol;Acc:MGI:1344353]	Katna1	1.2819	1.09139	0.030196	0.415132
ENSMUSG00000019802	10	42761496	SEC63-like (S. cerevisiae) [Source:MGI Symbol;Acc:MGI:2155302]	Sec63	0.977297	1.17263	0.0414912	0.092404
ENSMUSG00000019820	10	12382188	utrophin [Source:MGI Symbol;Acc:MGI:104631]	Utrn	1.17866	1.14152	0.0320336	0.861626
ENSMUSG00000019822	10	41485642	sphingomyelin phosphodiesterase 2, neutral [Source:MGI Symbol;Acc:MGI:1278330]	Smpd2	0.71535	0.907365	0.0095798	0.238017
ENSMUSG00000019838	10	40033535	solute carrier family 16 (monocarboxylic acid transporters), member 10 [Source:MGI Symbol;Acc:MGI:1919722]	Slc16a10	1.53981	1.07038	0.00152534	0.0708554
ENSMUSG00000019841	10	39732118	REV3-like, catalytic subunit of DNA polymerase zeta RAD54 like (S. cerevisiae) [Source:MGI Symbol;Acc:MGI:1337131]	Rev3l	1.2871	0.840615	0.000207625	0.000135044
ENSMUSG00000019849	10	45067206	prolyl endopeptidase [Source:MGI Symbol;Acc:MGI:1270863]	Prep	1.21202	1.14621	0.0298365	0.800107
ENSMUSG00000019850	10	19000910	tumor necrosis factor, alpha-induced protein 3 [Source:MGI Symbol;Acc:MGI:1196377]	Tnfaip3	1.37758	6.23983	0.00506142	0.0897396
ENSMUSG00000019873	10	67009189	receptor accessory protein 3 [Source:MGI Symbol;Acc:MGI:88930]	Reep3	0.893657	1.16448	0.0230379	0.0155472
ENSMUSG00000019877	10	57515774	serine incorporator 1 [Source:MGI Symbol;Acc:MGI:1926228]	Serinc1	1.13252	1.15346	0.0126587	0.913013
ENSMUSG00000019907	10	108162400	protein phosphatase 1, regulatory (inhibitor) subunit 12A [Source:MGI Symbol;Acc:MGI:1309528]	Ppp1r12a	1.34865	1.13918	7.49249e-06	0.185316
ENSMUSG00000019916	10	59323296	procollagen-proline, 2-oxoglutarate 4-dioxygenase (proline 4-hydroxylase), alpha 1 polypeptide [Source:MGI Symbol;Acc:MGI:97463]	P4ha1	0.817088	1.46085	0.000136356	0.000131022
ENSMUSG00000019920	10	58323466	LIM and senescent cell antigen-like domains 1 [Source:MGI Symbol;Acc:MGI:1195263]	Lims1	1.4956	1.00614	1.82304e-08	0.000152147
ENSMUSG00000019923	10	72654845	ZW10 interactor [Source:MGI Symbol;Acc:MGI:1289227]	Zwint	2.11078	1.10239	9.61124e-09	0.000835814
ENSMUSG00000019942	10	69336635	cyclin-dependent kinase 1 [Source:MGI Symbol;Acc:MGI:88351]	Cdk1	1.19569	0.610658	2.19961e-08	2.57157e-07
ENSMUSG00000019943	10	98915152	ATPase, Ca++ transporting, plasma membrane 1 [Source:MGI Symbol;Acc:MGI:104653]	Atp2b1	1.24141	0.777844	0.00617562	0.0036567
ENSMUSG00000019947	10	68095593	AT rich interactive domain 5B (MRF1-like) [Source:MGI Symbol;Acc:MGI:2175912]	Arid5b	1.11512	1.44811	2.97299e-05	0.0608467
ENSMUSG00000019951	10	89744991	UHRF1 (ICBP90) binding protein 1-like [Source:MGI Symbol;Acc:MGI:2442888]	Uhrf1bp1l	1.28039	1.13567	6.9236e-05	0.355867
ENSMUSG00000019960	10	99263231	dual specificity phosphatase 6 [Source:MGI Symbol;Acc:MGI:1914853]	Dusp6	2.74256	3.08726	0.0274453	0.91892
ENSMUSG00000019961	10	91147571	thymopoietin [Source:MGI Symbol;Acc:MGI:106920]	Tmpo	1.17804	0.915583	0.0170359	0.0148957
ENSMUSG00000019970	10	21882184	serum/glucocorticoid regulated kinase 1 [Source:MGI Symbol;Acc:MGI:1340062]	Sgk1	1.44102	2.72192	3.17634e-06	0.056619
ENSMUSG00000019978	10	25359798	erythrocyte membrane protein band 4.1 like 2 [Source:MGI Symbol;Acc:MGI:103009]	Epb41l2	1.1059	1.26004	0.0444125	0.525119
ENSMUSG00000019979	10	90989311	apoptotic peptidase activating factor 1 [Source:MGI Symbol;Acc:MGI:1306796]	Apaf1	1.20204	0.889417	0.00981956	0.00737042
ENSMUSG00000019988	10	92684746	neural precursor cell expressed, developmentally down-regulated gene 1 [Source:MGI Symbol;Acc:MGI:97293]	Nedd1	1.11264	0.68605	2.154e-06	2.7568e-05
ENSMUSG00000019992	10	20347819	mitochondrial fission regulator 2 [Source:MGI Symbol;Acc:MGI:1919054]	Mtfr2	1.2999	0.767616	0.0258891	0.0157117
ENSMUSG00000020015	10	93160876	cyclin-dependent kinase 17 [Source:MGI Symbol;Acc:MGI:97517]	Cdk17	1.33185	1.27893	9.25325e-08	0.91459
ENSMUSG00000020019	10	93640681	netrin 4 [Source:MGI Symbol;Acc:MGI:1888978]	Ntn4	0.970075	0.853569	0.0411699	0.088453
ENSMUSG00000020023	10	94311949	transmembrane and coiled coil domains 3 [Source:MGI Symbol;Acc:MGI:2442900]	Tmcc3	1.93424	0.933037	0.00210104	0.0160628
ENSMUSG00000020044	10	86300372	tissue inhibitor of metalloproteinase 3 [Source:MGI Symbol;Acc:MGI:98754]	Timp3	1.11673	1.62387	0.0105096	0.187384
ENSMUSG00000020070	10	62980223	RUN and FYVE domain-containing 2 [Source:MGI Symbol;Acc:MGI:1917682]	Rufy2	0.65854	0.97401	0.00118355	0.0370519
ENSMUSG00000020075	10	62580248	DEAD (Asp-Glu-Ala-Asp) box polypeptide 21 [Source:MGI Symbol;Acc:MGI:1860494]	Ddx21	1.5435	1.19617	7.97526e-08	0.0920737
ENSMUSG00000020077	10	62493833	serglycin [Source:MGI Symbol;Acc:MGI:97756]	Srgn	1.28614	1.27934	0.00695217	0.982237
ENSMUSG00000020085	10	61715263	apoptosis-inducing factor, mitochondrion-associated 2 [Source:MGI Symbol;Acc:MGI:1918611]	Aifm2	0.752034	0.91271	0.0178453	0.322484
ENSMUSG00000020089	10	61648552	pyrophosphatase (inorganic) 1 [Source:MGI Symbol;Acc:MGI:97831]	Ppa1	1.22669	1.1814	0.00298419	0.917396
ENSMUSG00000020099	10	60762610	unc-5 homolog B (C. elegans) [Source:MGI Symbol;Acc:MGI:894703]	Unc5b	1.45149	1.0736	0.00757604	0.164102
ENSMUSG00000020108	10	59949675	DNA-damage-inducible transcript 4 [Source:MGI Symbol;Acc:MGI:1921997]	Ddit4	1.47072	1.61437	6.81091e-30	0.545477
ENSMUSG00000020109	10	59879556	DnaJ heat shock protein family (Hsp40) member B12 [Source:MGI Symbol;Acc:MGI:1931881]	Dnajb12	1.10477	1.24512	0.00445518	0.403795
ENSMUSG00000020114	10	119199255	cullin associated and neddylation disassociated 1 [Source:MGI Symbol;Acc:MGI:1261820]	Cand1	1.16473	0.907668	0.0417217	0.0313148
ENSMUSG00000020120	11	16971206	pleckstrin [Source:MGI Symbol;Acc:MGI:1860485]	Plek	3.24034	1.6051	1.4056e-39	6.45929e-06
ENSMUSG00000020124	10	123113244	ubiquitin specific peptidase 15 [Source:MGI Symbol;Acc:MGI:101857]	Usp15	1.26331	1.04225	0.00264049	0.114402
ENSMUSG00000020130	10	115197877	TBC1 domain family, member 15 [Source:MGI Symbol;Acc:MGI:1913937]	Tbc1d15	1.24409	1.25974	0.00105204	0.964346
ENSMUSG00000020133	10	80318254	RIKEN cDNA 2310011J03 gene [Source:MGI Symbol;Acc:MGI:1913624]	2310011J03Rik	0.834829	0.877986	0.0106486	0.765105
ENSMUSG00000020142	11	20302180	solute carrier family 1 (glutamate/neutral amino acid transporter), member 4 [Source:MGI Symbol;Acc:MGI:2135601]	Slc1a4	1.54779	2.83849	2.01592e-22	0.0205624
ENSMUSG00000020143	11	34226815	dedicator of cyto-kinesis 2 [Source:MGI Symbol;Acc:MGI:2149010]	Dock2	1.25115	0.904953	0.000442179	0.000671693
ENSMUSG00000020149	11	20201432	RAB1A, member RAS oncogene family [Source:MGI Symbol;Acc:MGI:97842]	Rab1a	1.2493	1.12236	0.0212596	0.586328
ENSMUSG00000020156	10	80226434	melanoma associated antigen (mutated) 1 [Source:MGI Symbol;Acc:MGI:1915364]	Mum1	0.82755	0.662329	8.25747e-09	0.101573
ENSMUSG00000020160	11	18879817	Meis homeobox 1 [Source:MGI Symbol;Acc:MGI:104717]	Meis1	1.32086	0.920397	0.0125252	0.0210124
ENSMUSG00000020163	10	80402997	ubiquinol-cytochrome c reductase, complex III subunit XI [Source:MGI Symbol;Acc:MGI:1913844]	Uqcr11	0.841084	1.08698	0.0488506	0.044663
ENSMUSG00000020166	10	116485161	CCR4-NOT transcription complex, subunit 2 [Source:MGI Symbol;Acc:MGI:1919318]	Cnot2	1.28716	1.06427	0.000635996	0.113377
ENSMUSG00000020173	11	12236608	cordon-bleu WH2 repeat [Source:MGI Symbol;Acc:MGI:105056]	Cobl	1.2961	1.22011	2.09774e-08	0.669872
ENSMUSG00000020175	10	75037058	RAB36, member RAS oncogene family [Source:MGI Symbol;Acc:MGI:1924127]	Rab36	0.787886	0.69757	0.000287787	0.651348
ENSMUSG00000020178	10	75316943	adenosine A2a receptor [Source:MGI Symbol;Acc:MGI:99402]	Adora2a	1.50298	2.51044	5.57513e-32	3.76258e-05
ENSMUSG00000020184	10	117688888	transformed mouse 3T3 cell double minute 2 [Source:MGI Symbol;Acc:MGI:96952]	Mdm2	2.24213	1.45844	0.0136001	0.491555
ENSMUSG00000020185	10	110745439	E2F transcription factor 7 [Source:MGI Symbol;Acc:MGI:1289147]	E2f7	1.29319	0.684916	0.00119555	0.00084447
ENSMUSG00000020189	10	111164802	oxysterol binding protein-like 8 [Source:MGI Symbol;Acc:MGI:2443807]	Osbpl8	1.21801	1.27285	8.49435e-08	0.730346
ENSMUSG00000020205	10	111506286	pleckstrin homology-like domain, family A, member 1 [Source:MGI Symbol;Acc:MGI:1096880]	Phlda1	5.18142	2.80075	0.0286994	0.751471
ENSMUSG00000020211	10	80798198	splicing factor 3a, subunit 2 [Source:MGI Symbol;Acc:MGI:104912]	Sf3a2	1.22835	1.01287	0.0219715	0.138105
ENSMUSG00000020227	10	120141648	interleukin-1 receptor-associated kinase 3 [Source:MGI Symbol;Acc:MGI:1921164]	Irak3	1.13178	0.840345	0.0287358	0.0198051
ENSMUSG00000020231	10	76259429	disco interacting protein 2 homolog A [Source:MGI Symbol;Acc:MGI:2385920]	Dip2a	1.22823	0.81374	0.0175268	0.0105306
ENSMUSG00000020234	10	81363067	RIKEN cDNA 4930404N11 gene [Source:MGI Symbol;Acc:MGI:1921072]	4930404N11Rik	0.706279	0.78802	0.022053	0.686968
ENSMUSG00000020235	10	81366222	fizzy/cell division cycle 20 related 1 (Drosophila) [Source:MGI Symbol;Acc:MGI:1926790]	Fzr1	0.849173	0.856436	0.0141667	0.972332
ENSMUSG00000020250	10	82859206	thioredoxin reductase 1 [Source:MGI Symbol;Acc:MGI:1354175]	Txnrd1	2.42973	0.790563	6.93926e-25	2.43154e-20
ENSMUSG00000020255	10	83360221	DNA segment, Chr 10, Wayne State University 102, expressed [Source:MGI Symbol;Acc:MGI:106381]	D10Wsu102e	1.36934	1.13726	0.0488984	0.525541
ENSMUSG00000020258	9	106152857	glycerate kinase [Source:MGI Symbol;Acc:MGI:2444085]	Glyctk	0.810545	0.74296	0.0314348	0.840671
ENSMUSG00000020261	11	55204350	solute carrier family 36 (proton/amino acid symporter), member 1 [Source:MGI Symbol;Acc:MGI:2445299]	Slc36a1	0.80271	0.723536	1.71222e-07	0.558441
ENSMUSG00000020263	10	83600033	adaptor protein, phosphotyrosine interaction, PH domain and leucine zipper containing 2 [Source:MGI Symbol;Acc:MGI:2384914]	Appl2	0.797177	0.861795	0.0222595	0.720189
ENSMUSG00000020271	11	32642724	F-box and WD-40 domain protein 11 [Source:MGI Symbol;Acc:MGI:2144023]	Fbxw11	1.40183	1.18621	0.00352348	0.494749
ENSMUSG00000020273	11	23862646	poly(A) polymerase gamma [Source:MGI Symbol;Acc:MGI:2442119]	Papolg	0.790758	0.725681	3.4882e-05	0.695951
ENSMUSG00000020275	11	23736847	reticuloendotheliosis oncogene [Source:MGI Symbol;Acc:MGI:97897]	Rel	2.51886	1.27917	2.12521e-14	0.000430245
ENSMUSG00000020300	11	31872211	cytoplasmic polyadenylation element binding protein 4 [Source:MGI Symbol;Acc:MGI:1914829]	Cpeb4	1.42666	1.48203	1.15932e-05	0.860308
ENSMUSG00000020303	11	31357307	stanniocalcin 2 [Source:MGI Symbol;Acc:MGI:1316731]	Stc2	0.712671	1.3768	1.61082e-10	3.77959e-10
ENSMUSG00000020326	11	40748552	cyclin G1 [Source:MGI Symbol;Acc:MGI:102890]	Ccng1	1.1091	0.755638	1.29699e-06	6.87473e-06
ENSMUSG00000020330	11	40701395	hyaluronan mediated motility receptor (RHAMM) [Source:MGI Symbol;Acc:MGI:104667]	Hmmr	1.13734	0.562597	3.83418e-09	4.77673e-07
ENSMUSG00000020340	11	46193850	cytoplasmic FMR1 interacting protein 2 [Source:MGI Symbol;Acc:MGI:1924134]	Cyfip2	1.04086	1.22854	0.00644215	0.158346
ENSMUSG00000020349	11	52098681	protein phosphatase 2 (formerly 2A), catalytic subunit, alpha isoform [Source:MGI Symbol;Acc:MGI:1321159]	Ppp2ca	1.34607	1.23836	7.44178e-05	0.685325
ENSMUSG00000020358	11	51600100	heterogeneous nuclear ribonucleoprotein A/B [Source:MGI Symbol;Acc:MGI:1330294]	Hnrnpab	1.34993	1.14675	0.00140894	0.371143
ENSMUSG00000020361	11	53259814	heat shock protein 4 [Source:MGI Symbol;Acc:MGI:1342292]	Hspa4	1.28312	1.1798	6.24388e-06	0.525748
ENSMUSG00000020380	11	53649519	RAD50 homolog (S. cerevisiae) [Source:MGI Symbol;Acc:MGI:109292]	Rad50	1.26474	0.898715	0.0140073	0.0152158
ENSMUSG00000020383	11	53631324	interleukin 13 [Source:MGI Symbol;Acc:MGI:96541]	Il13	8.25576	5.88636	1.17893e-09	0.891982
ENSMUSG00000020385	11	51261730	CDC like kinase 4 [Source:MGI Symbol;Acc:MGI:1098551]	Clk4	1.16943	0.819601	0.012932	0.00819992
ENSMUSG00000020387	11	51813455	jade family PHD finger 2 [Source:MGI Symbol;Acc:MGI:1924151]	Jade2	0.772641	1.04164	0.0422754	0.0877124
ENSMUSG00000020395	11	46325150	IL2 inducible T cell kinase [Source:MGI Symbol;Acc:MGI:96621]	Itk	2.00926	1.90457	0.000489734	0.811041
ENSMUSG00000020397	11	46436925	mediator complex subunit 7 [Source:MGI Symbol;Acc:MGI:1913463]	Med7	1.95238	0.974855	0.000188317	0.00551972
ENSMUSG00000020399	11	46454935	hepatitis A virus cellular receptor 2 [Source:MGI Symbol;Acc:MGI:2159682]	Havcr2	3.38636	1.12256	2.37416e-28	1.02918e-12
ENSMUSG00000020402	11	52360860	voltage-dependent anion channel 1 [Source:MGI Symbol;Acc:MGI:106919]	Vdac1	1.05008	1.17609	0.0468669	0.393323
ENSMUSG00000020413	11	8993137	HUS1 checkpoint clamp component [Source:MGI Symbol;Acc:MGI:1277962]	Hus1	0.774333	0.843643	0.0109808	0.702017
ENSMUSG00000020422	11	8431652	tensin 3 [Source:MGI Symbol;Acc:MGI:2443012]	Tns3	1.11831	1.29038	0.000463939	0.261669
ENSMUSG00000020424	11	4218225	GATS protein-like 3 [Source:MGI Symbol;Acc:MGI:1919212]	Gatsl3	0.759685	1.1679	0.0315828	0.0251466
ENSMUSG00000020432	11	3917192	transcobalamin 2 [Source:MGI Symbol;Acc:MGI:98534]	Tcn2	0.878846	1.09025	0.0416253	0.0306641
ENSMUSG00000020437	11	6506548	myosin IG [Source:MGI Symbol;Acc:MGI:1927091]	Myo1g	0.823768	0.827406	0.00834195	0.98807
ENSMUSG00000020453	11	3288874	POZ (BTB) and AT hook containing zinc finger 1 [Source:MGI Symbol;Acc:MGI:1891832]	Patz1	0.825938	1.1136	0.00265799	0.00246696
ENSMUSG00000020455	11	58978093	tripartite motif-containing 11 [Source:MGI Symbol;Acc:MGI:2137355]	Trim11	0.667251	0.749	2.08964e-11	0.383564
ENSMUSG00000020456	11	6291633	oxoglutarate (alpha-ketoglutarate) dehydrogenase (lipoamide) [Source:MGI Symbol;Acc:MGI:1098267]	Ogdh	1.33132	1.027	0.0044501	0.083281
ENSMUSG00000020460	11	29545846	ribosomal protein S27A [Source:MGI Symbol;Acc:MGI:1925544]	Rps27a	0.908225	1.27944	0.0146464	0.0185609
ENSMUSG00000020474	11	5827860	polymerase (DNA directed), mu [Source:MGI Symbol;Acc:MGI:1860191]	Polm	0.738177	0.78751	0.00637275	0.765114
ENSMUSG00000020482	11	5528887	coiled-coil domain containing 117 [Source:MGI Symbol;Acc:MGI:2144383]	Ccdc117	1.33886	0.963716	0.0413109	0.0932713
ENSMUSG00000020484	11	5520659	X-box binding protein 1 [Source:MGI Symbol;Acc:MGI:98970]	Xbp1	0.898182	1.22292	0.0464516	0.0403834
ENSMUSG00000020491	11	58867216	RIKEN cDNA 2810021J22 gene [Source:MGI Symbol;Acc:MGI:1917194]	2810021J22Rik	0.701886	0.824095	0.0267933	0.581027
ENSMUSG00000020492	11	87109234	spindle and kinetochore associated complex subunit 2 [Source:MGI Symbol;Acc:MGI:1913390]	Ska2	0.831056	0.688777	0.0114457	0.474364
ENSMUSG00000020493	11	87089153	proline rich 11 [Source:MGI Symbol;Acc:MGI:2444496]	Prr11	1.14178	0.729662	0.00399129	0.00556007
ENSMUSG00000020495	11	87077732	smg-8 homolog, nonsense mediated mRNA decay factor (C. elegans) [Source:MGI Symbol;Acc:MGI:1921383]	Smg8	0.790117	1.16479	0.0189836	0.0137692
ENSMUSG00000020534	11	60788104	serine hydroxymethyltransferase 1 (soluble) [Source:MGI Symbol;Acc:MGI:98299]	Shmt1	1.44042	0.736118	0.00216511	0.00116219
ENSMUSG00000020538	11	60199089	sterol regulatory element binding transcription factor 1 [Source:MGI Symbol;Acc:MGI:107606]	Srebf1	0.835091	0.935313	0.00499742	0.313588
ENSMUSG00000020547	12	36091846	basic leucine zipper and W2 domains 2 [Source:MGI Symbol;Acc:MGI:1914162]	Bzw2	1.27019	1.26889	1.0707e-07	0.989355
ENSMUSG00000020553	11	89982665	phosphatidylcholine transfer protein [Source:MGI Symbol;Acc:MGI:107375]	Pctp	1.03932	0.798755	0.0479781	0.0927098
ENSMUSG00000020572	12	32820335	nicotinamide phosphoribosyltransferase [Source:MGI Symbol;Acc:MGI:1929865]	Nampt	0.985898	1.88521	3.2831e-09	2.34419e-05
ENSMUSG00000020576	12	13269127	neuroblastoma amplified sequence [Source:MGI Symbol;Acc:MGI:1918419]	Nbas	1.3327	1.09867	0.00865728	0.297851
ENSMUSG00000020580	12	16894978	Rho-associated coiled-coil containing protein kinase 2 [Source:MGI Symbol;Acc:MGI:107926]	Rock2	1.13855	1.4763	8.34488e-07	0.044663
ENSMUSG00000020611	11	109362831	guanine nucleotide binding protein, alpha 13 [Source:MGI Symbol;Acc:MGI:95768]	Gna13	1.41816	1.06462	0.00176181	0.104142
ENSMUSG00000020612	11	109649405	protein kinase, cAMP dependent regulatory, type I, alpha [Source:MGI Symbol;Acc:MGI:104878]	Prkar1a	1.07992	1.20014	0.0401708	0.507203
ENSMUSG00000020621	12	10390780	retinol dehydrogenase 14 (all-trans and 9-cis) [Source:MGI Symbol;Acc:MGI:1920402]	Rdh14	0.771257	0.884568	0.0355462	0.52582
ENSMUSG00000020634	12	4879032	UBX domain protein 2A [Source:MGI Symbol;Acc:MGI:2442310]	Ubxn2a	1.17932	1.14487	0.0412687	0.900688
ENSMUSG00000020640	12	4593008	intersectin 2 [Source:MGI Symbol;Acc:MGI:1338049]	Itsn2	1.27809	0.997617	0.000338331	0.0128839
ENSMUSG00000020649	12	24708241	ribonucleotide reductase M2 [Source:MGI Symbol;Acc:MGI:98181]	Rrm2	1.74459	0.702497	5.0518e-13	5.24003e-13
ENSMUSG00000020653	12	24651371	Kruppel-like factor 11 [Source:MGI Symbol;Acc:MGI:2653368]	Klf11	2.88582	1.20627	5.52818e-05	0.0252708
ENSMUSG00000020671	12	3247430	RAB10, member RAS oncogene family [Source:MGI Symbol;Acc:MGI:105066]	Rab10	1.12845	1.23298	0.000277081	0.475583
ENSMUSG00000020689	11	104608000	integrin beta 3 [Source:MGI Symbol;Acc:MGI:96612]	Itgb3	0.938718	1.8035	3.1868e-11	2.53472e-07
ENSMUSG00000020696	11	82802449	ring finger and FYVE like domain containing protein [Source:MGI Symbol;Acc:MGI:1914588]	Rffl	0.857108	0.61489	0.000499003	0.148319
ENSMUSG00000020700	11	106084613	mitogen-activated protein kinase kinase kinase 3 [Source:MGI Symbol;Acc:MGI:1346874]	Map3k3	1.09445	1.20621	0.0162485	0.511761
ENSMUSG00000020701	11	82388900	transmembrane protein 132E [Source:MGI Symbol;Acc:MGI:2685490]	Tmem132e	0.790873	1.40589	0.00598066	0.00419224
ENSMUSG00000020702	11	82176657	chemokine (C-C motif) ligand 1 [Source:MGI Symbol;Acc:MGI:98258]	Ccl1	3.72172	2.30228	3.51297e-34	0.254144
ENSMUSG00000020707	11	80183851	ring finger protein 135 [Source:MGI Symbol;Acc:MGI:1919206]	Rnf135	0.751728	0.728729	0.00159396	0.964346
ENSMUSG00000020721	11	107547930	helicase with zinc finger domain [Source:MGI Symbol;Acc:MGI:1925705]	Helz	1.20683	0.980843	0.0159296	0.0593081
ENSMUSG00000020732	11	115091431	RAB37, member RAS oncogene family [Source:MGI Symbol;Acc:MGI:1929945]	Rab37	0.782143	1.02679	0.0161324	0.0575223
ENSMUSG00000020740	11	115584255	golgi associated, gamma adaptin ear containing, ARF binding protein 3 [Source:MGI Symbol;Acc:MGI:2384159]	Gga3	0.742878	0.630875	2.70846e-05	0.527103
ENSMUSG00000020743	11	115607918	MIF4G domain containing [Source:MGI Symbol;Acc:MGI:1916924]	Mif4gd	0.891745	0.845746	0.0409609	0.770826
ENSMUSG00000020745	11	74673949	platelet-activating factor acetylhydrolase, isoform 1b, subunit 1 [Source:MGI Symbol;Acc:MGI:109520]	Pafah1b1	1.15552	1.07771	0.0214088	0.579984
ENSMUSG00000020773	11	116105752	tripartite motif-containing 47 [Source:MGI Symbol;Acc:MGI:1917374]	Trim47	0.869585	0.632294	0.000122046	0.0990601
ENSMUSG00000020785	11	73019008	calcium/calmodulin-dependent protein kinase kinase 1, alpha [Source:MGI Symbol;Acc:MGI:1891766]	Camkk1	1.52253	0.903586	0.00400886	0.0107691
ENSMUSG00000020798	11	72494919	spinster homolog 3 [Source:MGI Symbol;Acc:MGI:1924827]	Spns3	1.06138	0.82237	0.00404651	0.00917973
ENSMUSG00000020802	11	116537740	ubiquitin-conjugating enzyme E2O [Source:MGI Symbol;Acc:MGI:2444266]	Ube2o	1.44237	1.03768	0.0027483	0.0698236
ENSMUSG00000020803	11	72207547	thioredoxin domain containing 17 [Source:MGI Symbol;Acc:MGI:1289248]	Txndc17	0.857974	1.11409	0.0414912	0.0292236
ENSMUSG00000020808	11	72042032	family with sequence similarity 64, member A [Source:MGI Symbol;Acc:MGI:1924434]	Fam64a	0.938155	0.541285	5.14036e-12	3.74771e-05
ENSMUSG00000020817	11	70844778	rabaptin, RAB GTPase binding effector protein 1 [Source:MGI Symbol;Acc:MGI:1860236]	Rabep1	1.27161	1.19866	5.66547e-05	0.737452
ENSMUSG00000020823	11	117115168	SEC14-like lipid binding 1 [Source:MGI Symbol;Acc:MGI:1921386]	Sec14l1	1.14658	0.788339	0.0470134	0.0360725
ENSMUSG00000020838	11	76998603	solute carrier family 6 (neurotransmitter transporter, serotonin), member 4 [Source:MGI Symbol;Acc:MGI:96285]	Slc6a4	1.21664	0.572966	4.6649e-08	5.79181e-07
ENSMUSG00000020840	11	76924809	bleomycin hydrolase [Source:MGI Symbol;Acc:MGI:1345186]	Blmh	0.999371	0.770364	0.000236072	0.0125959
ENSMUSG00000020841	11	76778424	carboxypeptidase D [Source:MGI Symbol;Acc:MGI:107265]	Cpd	1.20638	0.95243	0.0255701	0.0444816
ENSMUSG00000020844	11	76257198	nucleoredoxin [Source:MGI Symbol;Acc:MGI:109331]	Nxn	1.10883	1.84182	1.24078e-07	0.00406248
ENSMUSG00000020849	11	75732869	tyrosine 3-monooxygenase/tryptophan 5-monooxygenase activation protein, epsilon polypeptide [Source:MGI Symbol;Acc:MGI:894689]	Ywhae	1.13137	1.13827	0.00767785	0.969567
ENSMUSG00000020863	11	94287890	LUC7-like 3 (S. cerevisiae) [Source:MGI Symbol;Acc:MGI:1914934]	Luc7l3	0.837321	0.650015	0.00788306	0.38524
ENSMUSG00000020869	11	94629767	leucine rich repeat containing 59 [Source:MGI Symbol;Acc:MGI:2138133]	Lrrc59	1.21999	1.27804	0.000227198	0.805926
ENSMUSG00000020876	11	96767555	sorting nexin 11 [Source:MGI Symbol;Acc:MGI:1921729]	Snx11	0.764904	0.727559	2.12529e-06	0.812795
ENSMUSG00000020893	11	69095217	period circadian clock 1 [Source:MGI Symbol;Acc:MGI:1098283]	Per1	2.13246	3.74656	0.0372332	0.613387
ENSMUSG00000020897	11	69045647	aurora kinase B [Source:MGI Symbol;Acc:MGI:107168]	Aurkb	1.1685	0.535575	6.40097e-12	3.12851e-09
ENSMUSG00000020899	11	68985697	phosphoribosylformylglycinamidine synthase (FGAR amidotransferase) [Source:MGI Symbol;Acc:MGI:2684864]	Pfas	1.17257	0.826742	0.0248677	0.0157117
ENSMUSG00000020910	11	67037905	ADP-ribose/CDP-alcohol diphosphatase, manganese dependent [Source:MGI Symbol;Acc:MGI:1913608]	Adprm	0.846668	0.81608	0.0436189	0.91859
ENSMUSG00000020914	11	98992943	topoisomerase (DNA) II alpha [Source:MGI Symbol;Acc:MGI:98790]	Top2a	1.22708	0.555793	1.11189e-23	9.26488e-20
ENSMUSG00000020921	11	102152546	transmembrane protein 101 [Source:MGI Symbol;Acc:MGI:1923797]	Tmem101	0.748694	0.930997	0.0160067	0.227556
ENSMUSG00000020954	12	51608541	striatin, calmodulin binding protein 3 [Source:MGI Symbol;Acc:MGI:2151064]	Strn3	1.18886	1.2245	0.000778709	0.861473
ENSMUSG00000021012	12	98746968	zinc finger CCCH type containing 14 [Source:MGI Symbol;Acc:MGI:1919824]	Zc3h14	1.06846	1.18259	0.0398086	0.473155
ENSMUSG00000021025	12	55489411	nuclear factor of kappa light polypeptide gene enhancer in B cells inhibitor, alpha [Source:MGI Symbol;Acc:MGI:104741]	Nfkbia	4.358	1.58501	0.0129286	0.263481
ENSMUSG00000021027	12	55602929	Ral GTPase activating protein, alpha subunit 1 [Source:MGI Symbol;Acc:MGI:1931050]	Ralgapa1	1.32094	1.13154	0.000360794	0.29465
ENSMUSG00000021028	12	56328306	MAP3K12 binding inhibitory protein 1 [Source:MGI Symbol;Acc:MGI:1918320]	Mbip	0.96228	1.41483	0.0153832	0.0556289
ENSMUSG00000021048	12	76255232	methylenetetrahydrofolate dehydrogenase (NADP+ dependent), methenyltetrahydrofolate cyclohydrolase, formyltetrahydrofolate synthase [Source:MGI Symbol;Acc:MGI:1342005]	Mthfd1	1.50831	0.940149	0.000721597	0.00586223
ENSMUSG00000021051	12	75450883	protein phosphatase 2, regulatory subunit B, epsilon [Source:MGI Symbol;Acc:MGI:1349473]	Ppp2r5e	1.2534	1.12944	0.00381829	0.516557
ENSMUSG00000021061	12	76580488	spectrin beta, erythrocytic [Source:MGI Symbol;Acc:MGI:98387]	Sptb	1.20961	1.42615	0.00499742	NA
ENSMUSG00000021065	12	77238104	fucosyltransferase 8 [Source:MGI Symbol;Acc:MGI:1858901]	Fut8	0.912936	1.15615	0.0127561	0.0094453
ENSMUSG00000021096	12	72761211	protein phosphatase 1A, magnesium dependent, alpha isoform [Source:MGI Symbol;Acc:MGI:99878]	Ppm1a	1.0926	1.20663	0.0264874	0.520388
ENSMUSG00000021102	12	105032689	glutaredoxin 5 [Source:MGI Symbol;Acc:MGI:1920296]	Glrx5	0.893676	1.15442	0.0499002	0.0335291
ENSMUSG00000021109	12	73901375	hypoxia inducible factor 1, alpha subunit [Source:MGI Symbol;Acc:MGI:106918]	Hif1a	1.08445	1.1994	0.0115387	0.451458
ENSMUSG00000021115	12	106010263	vaccinia related kinase 1 [Source:MGI Symbol;Acc:MGI:1261847]	Vrk1	1.12268	1.19291	0.0379914	0.752247
ENSMUSG00000021116	12	78861819	eukaryotic translation initiation factor 2, subunit 1 alpha [Source:MGI Symbol;Acc:MGI:95299]	Eif2s1	1.20498	1.17316	0.0115606	0.912121
ENSMUSG00000021120	12	79080673	phosphatidylinositol glycan anchor biosynthesis, class H [Source:MGI Symbol;Acc:MGI:99463]	Pigh	0.885489	0.689818	0.0246845	0.38421
ENSMUSG00000021124	12	79156017	vesicle transport through interaction with t-SNAREs 1B [Source:MGI Symbol;Acc:MGI:1855688]	Vti1b	0.948997	1.21026	0.0155042	0.0294722
ENSMUSG00000021127	12	80107760	zinc finger protein 36, C3H type-like 1 [Source:MGI Symbol;Acc:MGI:107946]	Zfp36l1	4.11218	3.4993	0.00311038	0.963941
ENSMUSG00000021133	12	80790532	sushi domain containing 6 [Source:MGI Symbol;Acc:MGI:2444661]	Susd6	1.29331	1.34192	1.17649e-10	0.750308
ENSMUSG00000021147	13	8802968	WD repeat domain 37 [Source:MGI Symbol;Acc:MGI:1920393]	Wdr37	0.788136	1.06349	0.0032542	0.00931543
ENSMUSG00000021149	13	8972071	GTP binding protein 4 [Source:MGI Symbol;Acc:MGI:1916487]	Gtpbp4	1.27821	1.24766	1.96271e-06	0.900981
ENSMUSG00000021171	12	116281222	extended synaptotagmin-like protein 2 [Source:MGI Symbol;Acc:MGI:1261845]	Esyt2	1.19802	1.04014	0.0189836	0.23847
ENSMUSG00000021175	12	117804289	cell division cycle associated 7 like [Source:MGI Symbol;Acc:MGI:2384982]	Cdca7l	1.33695	0.742802	0.0011457	0.000574824
ENSMUSG00000021177	12	99884517	tyrosyl-DNA phosphodiesterase 1 [Source:MGI Symbol;Acc:MGI:1920036]	Tdp1	1.29751	1.00214	0.0464516	0.159124
ENSMUSG00000021180	12	100549778	ribosomal protein S6 kinase, polypeptide 5 [Source:MGI Symbol;Acc:MGI:1920336]	Rps6ka5	1.24603	0.962316	0.041729	0.0834019
ENSMUSG00000021182	12	100912700	coiled-coil domain containing 88C [Source:MGI Symbol;Acc:MGI:1915589]	Ccdc88c	1.58669	1.20697	5.62352e-06	0.0677398
ENSMUSG00000021185	12	100779057	RIKEN cDNA 9030617O03 gene [Source:MGI Symbol;Acc:MGI:2444813]	9030617O03Rik	0.983343	0.716798	5.56788e-06	0.00374219
ENSMUSG00000021196	13	6579768	phosphofructokinase, platelet [Source:MGI Symbol;Acc:MGI:1891833]	Pfkp	1.00658	1.19391	0.0478146	0.177572
ENSMUSG00000021200	12	103321142	ankyrin repeat and SOCS box-containing 2 [Source:MGI Symbol;Acc:MGI:1929743]	Asb2	0.578852	1.36973	1.4585e-08	1.84481e-08
ENSMUSG00000021203	12	103388682	OTU domain, ubiquitin aldehyde binding 2 [Source:MGI Symbol;Acc:MGI:1915399]	Otub2	1.07476	1.33276	0.00290261	0.176702
ENSMUSG00000021215	13	3882565	neuroepithelial cell transforming gene 1 [Source:MGI Symbol;Acc:MGI:1927138]	Net1	1.43601	0.948191	0.0150239	0.0449717
ENSMUSG00000021217	7	36698118	teashirt zinc finger family member 3 [Source:MGI Symbol;Acc:MGI:2442819]	Tshz3	1.14245	1.30948	0.0380191	0.642721
ENSMUSG00000021224	12	83794034	numb gene homolog (Drosophila) [Source:MGI Symbol;Acc:MGI:107423]	Numb	1.23655	1.03284	0.0150667	0.17134
ENSMUSG00000021235	12	84361657	coenzyme Q6 monooxygenase [Source:MGI Symbol;Acc:MGI:1924408]	Coq6	0.747783	0.998612	0.0334353	0.132796
ENSMUSG00000021244	12	84996321	YLP motif containing 1 [Source:MGI Symbol;Acc:MGI:1926195]	Ylpm1	1.25012	1.03143	0.00325845	0.0951776
ENSMUSG00000021248	12	85340614	transmembrane emp24-like trafficking protein 10 (yeast) [Source:MGI Symbol;Acc:MGI:1915831]	Tmed10	0.922114	1.1925	0.00466663	0.00551972
ENSMUSG00000021250	12	85473890	FBJ osteosarcoma oncogene [Source:MGI Symbol;Acc:MGI:95574]	Fos	7.60005	34.8363	0.0266718	0.398037
ENSMUSG00000021258	12	108179738	cyclin K [Source:MGI Symbol;Acc:MGI:1276106]	Ccnk	1.44026	1.07293	5.42278e-06	0.020714
ENSMUSG00000021266	12	108860030	tryptophanyl-tRNA synthetase [Source:MGI Symbol;Acc:MGI:104630]	Wars	1.11996	1.27279	0.00466642	0.451458
ENSMUSG00000021271	12	110850279	zinc finger protein 839 [Source:MGI Symbol;Acc:MGI:1920055]	Zfp839	0.839258	0.822637	0.0439558	0.967722
ENSMUSG00000021281	12	111442469	tumor necrosis factor, alpha-induced protein 2 [Source:MGI Symbol;Acc:MGI:104960]	Tnfaip2	6.77578	2.19237	0.0280131	0.536719
ENSMUSG00000021282	12	111538101	eukaryotic translation initiation factor 5 [Source:MGI Symbol;Acc:MGI:95309]	Eif5	1.34093	1.24807	0.0284248	0.852374
ENSMUSG00000021298	12	112850876	G protein-coupled receptor 132 [Source:MGI Symbol;Acc:MGI:1890220]	Gpr132	0.925716	1.99615	0.00115693	0.0101517
ENSMUSG00000021306	13	13357623	G protein-coupled receptor 137B [Source:MGI Symbol;Acc:MGI:1891463]	Gpr137b	1.0504	0.804763	0.0499553	0.0813156
ENSMUSG00000021311	13	12186542	5-methyltetrahydrofolate-homocysteine methyltransferase [Source:MGI Symbol;Acc:MGI:894292]	Mtr	1.36301	0.813855	0.000134672	8.93942e-05
ENSMUSG00000021327	13	21387013	zinc finger with KRAB and SCAN domains 3 [Source:MGI Symbol;Acc:MGI:1919989]	Zkscan3	0.868749	0.644942	2.19946e-05	0.0918783
ENSMUSG00000021338	13	24012344	leucine rich repeat containing 16A [Source:MGI Symbol;Acc:MGI:1915982]	Lrrc16a	1.43419	1.0897	8.96788e-07	0.0211009
ENSMUSG00000021357	13	30813919	exocyst complex component 2 [Source:MGI Symbol;Acc:MGI:1913732]	Exoc2	1.18874	1.14146	0.0056098	0.816358
ENSMUSG00000021365	13	41309916	neural precursor cell expressed, developmentally down-regulated gene 9 [Source:MGI Symbol;Acc:MGI:97302]	Nedd9	3.0213	1.80719	1.45397e-69	6.21037e-05
ENSMUSG00000021374	13	46679905	nucleoporin 153 [Source:MGI Symbol;Acc:MGI:2385621]	Nup153	1.20269	1.08746	0.00441688	0.415401
ENSMUSG00000021375	13	46749087	kinesin family member 13A [Source:MGI Symbol;Acc:MGI:1098264]	Kif13a	1.23141	1.05017	0.0127015	0.239535
ENSMUSG00000021384	13	49230690	sushi domain containing 3 [Source:MGI Symbol;Acc:MGI:1913579]	Susd3	0.848181	0.825675	0.0030743	0.901815
ENSMUSG00000021400	13	32802038	Werner helicase interacting protein 1 [Source:MGI Symbol;Acc:MGI:1926153]	Wrnip1	1.10422	1.19017	0.0406421	0.678215
ENSMUSG00000021411	13	34627840	PX domain containing 1 [Source:MGI Symbol;Acc:MGI:1914145]	Pxdc1	1.20684	1.84915	1.44567e-14	0.000406943
ENSMUSG00000021427	13	37971401	signal sequence receptor, alpha [Source:MGI Symbol;Acc:MGI:105082]	Ssr1	0.921583	1.17795	0.0308229	0.0286463
ENSMUSG00000021470	13	63815240	excision repair cross-complementing rodent repair deficiency, complementation group 6 like 2 [Source:MGI Symbol;Acc:MGI:1923501]	Ercc6l2	0.972262	1.31603	0.0414658	0.100916
ENSMUSG00000021481	13	55105311	zinc finger protein 346 [Source:MGI Symbol;Acc:MGI:1349417]	Zfp346	0.856102	0.745505	0.0103381	0.569636
ENSMUSG00000021485	13	55325168	Max dimerization protein 3 [Source:MGI Symbol;Acc:MGI:104987]	Mxd3	0.925314	0.603633	0.000741382	0.0628318
ENSMUSG00000021486	13	55322055	PRELI domain containing 1 [Source:MGI Symbol;Acc:MGI:1913744]	Prelid1	0.72119	0.998136	3.30989e-05	0.00471515
ENSMUSG00000021493	13	55495795	PDZ and LIM domain 7 [Source:MGI Symbol;Acc:MGI:1914649]	Pdlim7	0.915174	1.25334	0.0279084	0.0330533
ENSMUSG00000021495	13	55539319	family with sequence similarity 193, member B [Source:MGI Symbol;Acc:MGI:2385851]	Fam193b	0.868466	0.855758	0.0179433	0.948427
ENSMUSG00000021510	13	67617001	zinc finger protein 729a [Source:MGI Symbol;Acc:MGI:3036250]	Zfp729a	0.738897	0.817713	0.0146228	0.690804
ENSMUSG00000021546	13	58391142	heterogeneous nuclear ribonucleoprotein K [Source:MGI Symbol;Acc:MGI:99894]	Hnrnpk	1.21145	1.13067	0.0365209	0.756685
ENSMUSG00000021569	13	73911347	thyroid hormone receptor interactor 13 [Source:MGI Symbol;Acc:MGI:1916966]	Trip13	1.28862	0.693604	0.00132686	0.000924857
ENSMUSG00000021596	13	76384535	multiple C2 domains, transmembrane 1 [Source:MGI Symbol;Acc:MGI:1926021]	Mctp1	1.21768	1.22254	0.000163156	0.958719
ENSMUSG00000021606	13	73319874	NADH dehydrogenase (ubiquinone) Fe-S protein 6 [Source:MGI Symbol;Acc:MGI:107932]	Ndufs6	0.858525	1.16873	0.0460114	0.029335
ENSMUSG00000021614	13	89655312	versican [Source:MGI Symbol;Acc:MGI:102889]	Vcan	1.14372	0.693233	0.000441496	0.000852815
ENSMUSG00000021660	13	98309896	basic transcription factor 3 [Source:MGI Symbol;Acc:MGI:1202875]	Btf3	1.06601	1.23263	0.0379772	0.383473
ENSMUSG00000021661	13	98263158	ankyrin repeat, family A (RFXANK-like), 2 [Source:MGI Symbol;Acc:MGI:1915808]	Ankra2	0.810712	0.876684	0.012902	0.671617
ENSMUSG00000021662	13	97898595	Rho guanine nucleotide exchange factor (GEF) 28 [Source:MGI Symbol;Acc:MGI:1346016]	Arhgef28	1.14132	0.584063	9.41047e-07	1.83259e-05
ENSMUSG00000021670	13	96648967	3-hydroxy-3-methylglutaryl-Coenzyme A reductase [Source:MGI Symbol;Acc:MGI:96159]	Hmgcr	1.9226	1.09714	0.000646231	0.0474606
ENSMUSG00000021675	13	95696853	coagulation factor II (thrombin) receptor-like 2 [Source:MGI Symbol;Acc:MGI:1298208]	F2rl2	1.01847	1.44286	1.47187e-05	0.00500742
ENSMUSG00000021676	13	95627177	IQ motif containing GTPase activating protein 2 [Source:MGI Symbol;Acc:MGI:2449975]	Iqgap2	1.18392	1.01357	0.0157871	0.132651
ENSMUSG00000021686	13	94358960	adaptor-related protein complex 3, beta 1 subunit [Source:MGI Symbol;Acc:MGI:1333879]	Ap3b1	1.16874	1.1397	0.00814446	0.914615
ENSMUSG00000021690	13	93430097	junction-mediating and regulatory protein [Source:MGI Symbol;Acc:MGI:1913096]	Jmy	1.11128	1.25721	0.0353879	0.561835
ENSMUSG00000021699	13	108449948	phosphodiesterase 4D, cAMP specific [Source:MGI Symbol;Acc:MGI:99555]	Pde4d	1.29586	1.51555	3.58163e-05	0.575176
ENSMUSG00000021701	13	110395044	polo-like kinase 2 [Source:MGI Symbol;Acc:MGI:1099790]	Plk2	1.54547	4.10442	4.29227e-06	0.029503
ENSMUSG00000021704	13	92844787	metaxin 3 [Source:MGI Symbol;Acc:MGI:2686040]	Mtx3	0.69942	0.893545	0.0044923	0.243023
ENSMUSG00000021707	13	92354783	dihydrofolate reductase [Source:MGI Symbol;Acc:MGI:94890]	Dhfr	1.59714	0.684987	2.68781e-05	1.03634e-05
ENSMUSG00000021709	13	103818787	Erbb2 interacting protein [Source:MGI Symbol;Acc:MGI:1890169]	Erbb2ip	1.29217	1.13972	1.24421e-06	0.245545
ENSMUSG00000021710	13	104023439	neurolysin (metallopeptidase M3 family) [Source:MGI Symbol;Acc:MGI:1923055]	Nln	1.24803	1.07835	0.022526	0.373755
ENSMUSG00000021720	13	105149352	ring finger protein 180 [Source:MGI Symbol;Acc:MGI:1919066]	Rnf180	1.22736	1.42189	1.24078e-07	0.192856
ENSMUSG00000021725	13	116854824	poly (ADP-ribose) polymerase family, member 8 [Source:MGI Symbol;Acc:MGI:1098713]	Parp8	1.19938	0.783557	0.015066	0.0139576
ENSMUSG00000021728	13	117220625	embigin [Source:MGI Symbol;Acc:MGI:95321]	Emb	0.913873	1.43939	1.42922e-08	8.84018e-07
ENSMUSG00000021765	13	114452262	follistatin [Source:MGI Symbol;Acc:MGI:95586]	Fst	1.80102	1.01683	0.00729543	NA
ENSMUSG00000021767	14	21481434	K(lysine) acetyltransferase 6B [Source:MGI Symbol;Acc:MGI:1858746]	Kat6b	1.28066	0.876833	0.0415149	0.0356107
ENSMUSG00000021771	14	21831269	voltage-dependent anion channel 2 [Source:MGI Symbol;Acc:MGI:106915]	Vdac2	1.06616	1.21325	0.00845852	0.301573
ENSMUSG00000021775	14	18204054	nuclear receptor subfamily 1, group D, member 2 [Source:MGI Symbol;Acc:MGI:2449205]	Nr1d2	1.41708	1.06333	3.33317e-06	0.0167155
ENSMUSG00000021794	14	34310727	glutamate dehydrogenase 1 [Source:MGI Symbol;Acc:MGI:95753]	Glud1	1.22517	1.0462	0.0120126	0.214911
ENSMUSG00000021811	14	20384638	DnaJ heat shock protein family (Hsp40) member C9 [Source:MGI Symbol;Acc:MGI:1915326]	Dnajc9	1.16074	0.82453	0.0120523	0.00784057
ENSMUSG00000021819	14	20707552	zinc finger SWIM-type containing 8 [Source:MGI Symbol;Acc:MGI:1919156]	Zswim8	1.0659	1.25965	0.000635996	0.131189
ENSMUSG00000021823	14	20929433	vinculin [Source:MGI Symbol;Acc:MGI:98927]	Vcl	1.09666	1.47337	8.89865e-07	0.0229397
ENSMUSG00000021831	14	45283092	ERO1-like (S. cerevisiae) [Source:MGI Symbol;Acc:MGI:1354385]	Ero1l	3.02305	1.52872	2.62261e-36	2.63213e-06
ENSMUSG00000021832	14	45329824	proteasome (prosome, macropain) 26S subunit, ATPase, 6 [Source:MGI Symbol;Acc:MGI:1914339]	Psmc6	1.3419	1.22352	2.40314e-06	0.555837
ENSMUSG00000021840	14	47298314	mitogen-activated protein kinase 1 interacting protein 1-like [Source:MGI Symbol;Acc:MGI:2444022]	Mapk1ip1l	1.31169	1.13843	0.00145514	0.402912
ENSMUSG00000021867	14	26203369	transmembrane protein 254b [Source:MGI Symbol;Acc:MGI:3710397]	Tmem254b	0.935035	0.636646	0.0292143	0.187916
ENSMUSG00000021877	14	26638074	ADP-ribosylation factor 4 [Source:MGI Symbol;Acc:MGI:99433]	Arf4	1.77215	1.26049	3.07848e-05	0.185742
ENSMUSG00000021879	14	26693274	dynein, axonemal, heavy chain 12 [Source:MGI Symbol;Acc:MGI:107720]	Dnah12	1.45909	0.744471	0.00331908	0.00183466
ENSMUSG00000021880	14	51129068	ribonuclease, RNase A family, 6 [Source:MGI Symbol;Acc:MGI:1925666]	Rnase6	1.25528	0.791229	9.59789e-05	4.47672e-05
ENSMUSG00000021886	12	98268635	G-protein coupled receptor 65 [Source:MGI Symbol;Acc:MGI:108031]	Gpr65	1.12481	1.75174	0.00412579	0.154632
ENSMUSG00000021890	14	31495079	ELL associated factor 1 [Source:MGI Symbol;Acc:MGI:1921677]	Eaf1	1.61413	1.54076	5.74693e-21	0.91163
ENSMUSG00000021891	14	31478320	methyltransferase like 6 [Source:MGI Symbol;Acc:MGI:1914261]	Mettl6	2.67422	0.996385	7.51569e-16	7.34678e-09
ENSMUSG00000021893	14	31336638	calpain 7 [Source:MGI Symbol;Acc:MGI:1338030]	Capn7	1.43775	1.05972	2.12209e-06	0.010615
ENSMUSG00000021895	14	27238039	Rho guanine nucleotide exchange factor (GEF) 3 [Source:MGI Symbol;Acc:MGI:1918954]	Arhgef3	1.29214	1.26805	0.00876578	0.940559
ENSMUSG00000021911	14	32201949	poly (ADP-ribose) glycohydrolase [Source:MGI Symbol;Acc:MGI:1347094]	Parg	1.24281	1.09367	0.0047259	0.35203
ENSMUSG00000021929	14	61365186	karyopherin (importin) alpha 3 [Source:MGI Symbol;Acc:MGI:1100863]	Kpna3	1.24176	1.08572	0.00729713	0.351916
ENSMUSG00000021930	14	61531993	SPRY domain containing 7 [Source:MGI Symbol;Acc:MGI:1913924]	Spryd7	0.964801	1.33022	0.0167558	0.0538998
ENSMUSG00000021932	14	62292589	ribonuclease H2, subunit B [Source:MGI Symbol;Acc:MGI:1914403]	Rnaseh2b	1.21794	0.827962	0.0496558	0.0315516
ENSMUSG00000021938	14	56722441	paraspeckle protein 1 [Source:MGI Symbol;Acc:MGI:1913895]	Pspc1	1.22241	1.31396	0.00204086	0.727301
ENSMUSG00000021939	14	63122462	cathepsin B [Source:MGI Symbol;Acc:MGI:88561]	Ctsb	0.825773	1.20098	0.00846652	0.00495165
ENSMUSG00000021957	14	30548359	transketolase [Source:MGI Symbol;Acc:MGI:105992]	Tkt	1.16795	0.879304	0.026846	0.0168026
ENSMUSG00000021965	14	57806561	spindle and kinetochore associated complex subunit 3 [Source:MGI Symbol;Acc:MGI:3041235]	Ska3	1.31972	0.595888	3.22077e-05	3.74835e-05
ENSMUSG00000021969	14	57832702	zinc finger, DHHC domain containing 20 [Source:MGI Symbol;Acc:MGI:1923215]	Zdhhc20	0.933631	1.27201	0.0166351	0.0297643
ENSMUSG00000021978	14	65052060	exostoses (multiple)-like 3 [Source:MGI Symbol;Acc:MGI:1860765]	Extl3	0.803617	1.31547	0.00271547	0.00161353
ENSMUSG00000021983	14	59647531	ATPase, aminophospholipid transporter-like, class I, type 8A, member 2 [Source:MGI Symbol;Acc:MGI:1354710]	Atp8a2	1.15956	0.731187	0.00172013	0.00205273
ENSMUSG00000021990	14	60634001	spermatogenesis associated 13 [Source:MGI Symbol;Acc:MGI:104838]	Spata13	0.700749	0.850375	8.581e-09	0.0687486
ENSMUSG00000021998	14	75131101	lymphocyte cytosolic protein 1 [Source:MGI Symbol;Acc:MGI:104808]	Lcp1	1.16691	1.03244	0.0307092	0.271969
ENSMUSG00000022003	14	75761999	solute carrier family 25, member 30 [Source:MGI Symbol;Acc:MGI:1914804]	Slc25a30	1.27375	0.882789	0.0304192	0.0268333
ENSMUSG00000022010	14	76414961	TSC22 domain family, member 1 [Source:MGI Symbol;Acc:MGI:109127]	Tsc22d1	1.50635	1.00616	0.000198359	0.012913
ENSMUSG00000022018	14	79288756	regulator of cell cycle [Source:MGI Symbol;Acc:MGI:1913464]	Rgcc	4.51113	2.76442	1.75246e-05	0.355719
ENSMUSG00000022021	14	86655367	diaphanous related formin 3 [Source:MGI Symbol;Acc:MGI:1927222]	Diaph3	1.18243	1.19846	0.0159703	0.927664
ENSMUSG00000022033	14	65805837	PDZ binding kinase [Source:MGI Symbol;Acc:MGI:1289156]	Pbk	1.24193	0.593892	3.2292e-06	9.50874e-06
ENSMUSG00000022034	14	65819038	establishment of sister chromatid cohesion N-acetyltransferase 2 [Source:MGI Symbol;Acc:MGI:1919238]	Esco2	1.35885	0.486	2.06652e-13	3.78485e-12
ENSMUSG00000022035	14	65837302	coiled-coil domain containing 25 [Source:MGI Symbol;Acc:MGI:1914429]	Ccdc25	0.939034	0.763437	0.00952127	0.211219
ENSMUSG00000022052	14	67014057	protein phosphatase 2, regulatory subunit B, alpha [Source:MGI Symbol;Acc:MGI:1919228]	Ppp2r2a	1.3165	1.08011	0.000424087	0.130311
ENSMUSG00000022064	14	99099433	progesterone immunomodulatory binding factor 1 [Source:MGI Symbol;Acc:MGI:1261910]	Pibf1	1.27277	1.22724	0.0337283	0.913013
ENSMUSG00000022074	14	69767472	tumor necrosis factor receptor superfamily, member 10b [Source:MGI Symbol;Acc:MGI:1341090]	Tnfrsf10b	0.997546	0.698971	0.0258481	0.117891
ENSMUSG00000022075	14	69784990	Rho-related BTB domain containing 2 [Source:MGI Symbol;Acc:MGI:2180557]	Rhobtb2	0.918963	0.706793	0.00227257	0.15897
ENSMUSG00000022092	14	70217898	protein phosphatase 3, catalytic subunit, gamma isoform [Source:MGI Symbol;Acc:MGI:107162]	Ppp3cc	1.16734	1.40109	0.0102961	0.468249
ENSMUSG00000022095	14	70583296	family with sequence similarity 160, member B2 [Source:MGI Symbol;Acc:MGI:3036290]	Fam160b2	0.793527	0.733279	6.26204e-05	0.72164
ENSMUSG00000022100	14	70654246	exportin 7 [Source:MGI Symbol;Acc:MGI:1929705]	Xpo7	1.30992	1.01981	0.000643446	0.0335047
ENSMUSG00000022108	14	73362231	integral membrane protein 2B [Source:MGI Symbol;Acc:MGI:1309517]	Itm2b	0.835769	1.10203	0.00260915	0.00241975
ENSMUSG00000022111	14	101653967	ubiquitin carboxyl-terminal esterase L3 (ubiquitin thiolesterase) [Source:MGI Symbol;Acc:MGI:1355274]	Uchl3	1.32535	1.02566	0.0059221	0.0940081
ENSMUSG00000022114	14	105891949	sprouty homolog 2 (Drosophila) [Source:MGI Symbol;Acc:MGI:1345138]	Spry2	3.31514	2.08282	2.01745e-14	0.307062
ENSMUSG00000022120	14	104477534	ring finger protein 219 [Source:MGI Symbol;Acc:MGI:1919736]	Rnf219	0.773456	0.643806	0.0012392	0.540865
ENSMUSG00000022141	15	8291225	Nipped-B homolog (Drosophila) [Source:MGI Symbol;Acc:MGI:1913976]	Nipbl	1.31486	1.00925	1.48783e-05	0.00465124
ENSMUSG00000022142	15	8109313	nucleoporin 155 [Source:MGI Symbol;Acc:MGI:2181182]	Nup155	1.197	0.806259	0.0012569	0.000704182
ENSMUSG00000022191	15	12824815	drosha, ribonuclease type III [Source:MGI Symbol;Acc:MGI:1261425]	Drosha	1.35699	1.11854	4.34958e-05	0.138927
ENSMUSG00000022200	15	12321496	golgi phosphoprotein 3 [Source:MGI Symbol;Acc:MGI:1913879]	Golph3	1.81114	1.23386	1.17543e-07	0.0535774
ENSMUSG00000022201	15	12117831	zinc finger RNA binding protein [Source:MGI Symbol;Acc:MGI:1341890]	Zfr	1.21114	1.00858	0.0125421	0.10058
ENSMUSG00000022204	14	55015454	neuroguidin, EIF4E binding protein [Source:MGI Symbol;Acc:MGI:1916216]	Ngdn	1.12653	1.16578	0.0479781	0.863821
ENSMUSG00000022205	15	11981339	SUB1 homolog (S. cerevisiae) [Source:MGI Symbol;Acc:MGI:104811]	Sub1	1.50244	1.6308	6.71267e-07	0.752919
ENSMUSG00000022210	14	55478758	dehydrogenase/reductase (SDR family) member 4 [Source:MGI Symbol;Acc:MGI:90169]	Dhrs4	1.11099	0.754467	0.0142832	0.0195335
ENSMUSG00000022218	14	55700009	transglutaminase 1, K polypeptide [Source:MGI Symbol;Acc:MGI:98730]	Tgm1	1.17962	0.727653	0.0080594	0.00809053
ENSMUSG00000022225	14	55941453	chymase 1, mast cell [Source:MGI Symbol;Acc:MGI:96941]	Cma1	0.890754	1.2852	1.60813e-07	5.79181e-07
ENSMUSG00000022226	14	56042123	mast cell protease 2 [Source:MGI Symbol;Acc:MGI:96938]	Mcpt2	2.01063	1.40644	1.06631e-12	0.0776037
ENSMUSG00000022228	13	21442175	zinc finger and SCAN domain containing 26 [Source:MGI Symbol;Acc:MGI:3531417]	Zscan26	0.749609	0.812376	1.1748e-05	0.607669
ENSMUSG00000022241	15	11383663	threonyl-tRNA synthetase [Source:MGI Symbol;Acc:MGI:106314]	Tars	1.31433	1.23908	0.00186833	0.800698
ENSMUSG00000022246	15	10568979	retinoic acid induced 14 [Source:MGI Symbol;Acc:MGI:1922896]	Rai14	1.40045	1.16938	0.00171221	0.489167
ENSMUSG00000022255	15	34082694	metadherin [Source:MGI Symbol;Acc:MGI:1914404]	Mtdh	1.11977	1.19348	0.0215683	0.701331
ENSMUSG00000022280	15	36239934	ring finger protein 19A [Source:MGI Symbol;Acc:MGI:1353623]	Rnf19a	1.30935	1.04241	0.042735	0.251398
ENSMUSG00000022285	15	36770770	tyrosine 3-monooxygenase/tryptophan 5-monooxygenase activation protein, zeta polypeptide [Source:MGI Symbol;Acc:MGI:109484]	Ywhaz	1.34021	1.25256	0.000115914	0.786065
ENSMUSG00000022305	15	39870603	low density lipoprotein-related protein 12 [Source:MGI Symbol;Acc:MGI:2443132]	Lrp12	1.12404	1.65104	3.15121e-09	0.00359294
ENSMUSG00000022312	15	51786558	eukaryotic translation initiation factor 3, subunit H [Source:MGI Symbol;Acc:MGI:1915385]	Eif3h	0.997565	1.18682	0.041839	0.143589
ENSMUSG00000022313	15	51877429	UTP23, small subunit (SSU) processome component, homolog (yeast) [Source:MGI Symbol;Acc:MGI:1925831]	Utp23	0.786659	0.793884	0.0459529	0.966104
ENSMUSG00000022322	8	4735976	Shc SH2-domain binding protein 1 [Source:MGI Symbol;Acc:MGI:1338802]	Shcbp1	1.20871	0.589779	1.33943e-06	7.73065e-06
ENSMUSG00000022351	15	59315077	squalene epoxidase [Source:MGI Symbol;Acc:MGI:109296]	Sqle	1.17833	0.874878	0.00803227	0.00500742
ENSMUSG00000022353	15	58941244	metastasis suppressor 1 [Source:MGI Symbol;Acc:MGI:2384818]	Mtss1	1.22872	1.07221	0.00839765	0.303818
ENSMUSG00000022360	15	58094047	ATPase family, AAA domain containing 2 [Source:MGI Symbol;Acc:MGI:1917722]	Atad2	1.44218	0.816123	5.64081e-07	6.5773e-07
ENSMUSG00000022364	15	57912199	TBC1 domain family, member 31 [Source:MGI Symbol;Acc:MGI:2684931]	Tbc1d31	1.48602	1.11688	1.14337e-05	0.060513
ENSMUSG00000022365	15	57869502	Der1-like domain family, member 1 [Source:MGI Symbol;Acc:MGI:1915069]	Derl1	1.18414	1.23657	0.000171549	0.793355
ENSMUSG00000022372	15	66780819	src-like adaptor [Source:MGI Symbol;Acc:MGI:104295]	Sla	1.18481	1.21406	0.00127034	0.89673
ENSMUSG00000022377	15	64086857	ArfGAP with SH3 domain, ankyrin repeat and PH domain1 [Source:MGI Symbol;Acc:MGI:1342335]	Asap1	1.33348	1.02355	0.000611526	0.0378008
ENSMUSG00000022378	15	63929097	family with sequence similarity 49, member B [Source:MGI Symbol;Acc:MGI:1923520]	Fam49b	1.14053	1.15483	0.0198368	0.951215
ENSMUSG00000022385	15	85859707	G two S phase expressed protein 1 [Source:MGI Symbol;Acc:MGI:1352755]	Gtse1	1.24764	0.606644	5.86499e-07	1.6512e-06
ENSMUSG00000022386	15	85879312	tRNA 5-methylaminomethyl-2-thiouridylate methyltransferase [Source:MGI Symbol;Acc:MGI:1919276]	Trmu	0.716901	0.748006	0.000910004	0.895628
ENSMUSG00000022394	15	81663889	l(3)mbt-like 2 (Drosophila) [Source:MGI Symbol;Acc:MGI:2443584]	L3mbtl2	0.882591	0.851612	0.0427731	0.878698
ENSMUSG00000022400	15	81466316	ring-box 1 [Source:MGI Symbol;Acc:MGI:1891829]	Rbx1	0.842866	1.14704	0.00485029	0.00299293
ENSMUSG00000022412	15	80234080	mitochondrial elongation factor 1 [Source:MGI Symbol;Acc:MGI:2146020]	Mief1	0.780503	0.948409	0.00898705	0.184772
ENSMUSG00000022414	15	80133154	TGF-beta activated kinase 1/MAP3K7 binding protein 1 [Source:MGI Symbol;Acc:MGI:1913763]	Tab1	0.858619	0.696752	9.80663e-05	0.216447
ENSMUSG00000022415	15	80091334	synaptogyrin 1 [Source:MGI Symbol;Acc:MGI:1328323]	Syngr1	0.514359	1.3702	1.31283e-09	4.96378e-09
ENSMUSG00000022422	15	55076099	DNA replication and sister chromatid cohesion 1 [Source:MGI Symbol;Acc:MGI:1919357]	Dscc1	1.12644	0.712691	0.0396667	0.0514125
ENSMUSG00000022434	15	85037062	family with sequence similarity 118, member A [Source:MGI Symbol;Acc:MGI:1920475]	Fam118a	0.740046	0.972013	0.0236496	0.147944
ENSMUSG00000022436	15	78899667	SH3-domain binding protein 1 [Source:MGI Symbol;Acc:MGI:104603]	Sh3bp1	0.85573	1.45718	0.00081608	0.00124715
ENSMUSG00000022439	15	84324026	parvin, gamma [Source:MGI Symbol;Acc:MGI:2158329]	Parvg	0.982694	1.39336	7.77307e-05	0.00390444
ENSMUSG00000022440	15	78523346	C1q and tumor necrosis factor related protein 6 [Source:MGI Symbol;Acc:MGI:1919959]	C1qtnf6	0.798969	1.08209	0.0111762	0.0168368
ENSMUSG00000022443	15	77760587	myosin, heavy polypeptide 9, non-muscle [Source:MGI Symbol;Acc:MGI:107717]	Myh9	1.29727	1.05084	0.00862616	0.172054
ENSMUSG00000022450	15	82350139	NADH dehydrogenase (ubiquinone) 1 alpha subcomplex, 6 (B14) [Source:MGI Symbol;Acc:MGI:1914380]	Ndufa6	0.832617	1.34841	0.0106861	0.00802609
ENSMUSG00000022451	15	94577951	twinfilin, actin-binding protein, homolog 1 (Drosophila) [Source:MGI Symbol;Acc:MGI:1100520]	Twf1	0.753332	1.24485	0.00132686	0.000766208
ENSMUSG00000022462	15	96687394	solute carrier family 38, member 2 [Source:MGI Symbol;Acc:MGI:1915010]	Slc38a2	2.84125	1.52922	3.12189e-81	1.83466e-11
ENSMUSG00000022469	15	97744770	Rap guanine nucleotide exchange factor (GEF) 3 [Source:MGI Symbol;Acc:MGI:2441741]	Rapgef3	0.542236	1.06634	1.29699e-06	0.000121628
ENSMUSG00000022498	16	11074911	thioredoxin domain containing 11 [Source:MGI Symbol;Acc:MGI:1923620]	Txndc11	1.09841	1.23136	0.00805238	0.439801
ENSMUSG00000022500	16	10959275	LPS-induced TN factor [Source:MGI Symbol;Acc:MGI:1929512]	Litaf	2.73881	1.50372	2.81429e-42	0.000932109
ENSMUSG00000022507	16	8830100	RIKEN cDNA 1810013L24 gene [Source:MGI Symbol;Acc:MGI:1916303]	1810013L24Rik	1.78192	0.916726	9.00087e-16	1.10392e-10
ENSMUSG00000022508	16	23965052	B cell leukemia/lymphoma 6 [Source:MGI Symbol;Acc:MGI:107187]	Bcl6	3.14199	1.09651	3.76787e-15	3.53851e-07
ENSMUSG00000022515	16	4941415	ankyrin repeat and sterile alpha motif domain containing 3 [Source:MGI Symbol;Acc:MGI:1919865]	Anks3	0.786089	0.924839	0.00985748	0.291669
ENSMUSG00000022521	16	4081328	CREB binding protein [Source:MGI Symbol;Acc:MGI:1098280]	Crebbp	1.23309	1.10077	0.00419396	0.426698
ENSMUSG00000022526	15	76852148	zinc finger protein 251 [Source:MGI Symbol;Acc:MGI:1918841]	Zfp251	1.2524	0.777982	0.0196016	0.0117727
ENSMUSG00000022528	16	30064384	hairy and enhancer of split 1 (Drosophila) [Source:MGI Symbol;Acc:MGI:104853]	Hes1	0.746318	4.40884	4.65022e-05	0.000210102
ENSMUSG00000022533	16	30312423	ATPase type 13A3 [Source:MGI Symbol;Acc:MGI:2685387]	Atp13a3	1.23349	1.11141	0.00101639	0.431369
ENSMUSG00000022550	15	76576358	aarF domain containing kinase 5 [Source:MGI Symbol;Acc:MGI:2679274]	Adck5	0.89315	0.796037	0.00399282	0.490531
ENSMUSG00000022552	15	76347040	SHANK-associated RH domain interacting protein [Source:MGI Symbol;Acc:MGI:1913331]	Sharpin	0.784563	0.920759	0.00151985	0.218304
ENSMUSG00000022553	15	76351294	MAF1 homolog (S. cerevisiae) [Source:MGI Symbol;Acc:MGI:1916127]	Maf1	0.810651	1.04003	0.00532001	0.0192596
ENSMUSG00000022555	15	76502015	diacylglycerol O-acyltransferase 1 [Source:MGI Symbol;Acc:MGI:1333825]	Dgat1	1.18371	1.21665	0.0153099	0.923205
ENSMUSG00000022564	15	76246807	glutamate receptor, ionotropic, N-methyl D-aspartate-associated protein 1 (glutamate binding) [Source:MGI Symbol;Acc:MGI:1913418]	Grina	0.937943	1.18059	0.0419459	0.047039
ENSMUSG00000022587	15	74955051	lymphocyte antigen 6 complex, locus E [Source:MGI Symbol;Acc:MGI:106651]	Ly6e	0.780726	0.755444	4.9571e-05	0.887396
ENSMUSG00000022601	16	55973883	zinc finger and BTB domain containing 11 [Source:MGI Symbol;Acc:MGI:2443876]	Zbtb11	1.69698	1.1717	0.000332781	0.13612
ENSMUSG00000022602	15	74669083	activity regulated cytoskeletal-associated protein [Source:MGI Symbol;Acc:MGI:88067]	Arc	2.92884	1.63448	1.51158e-05	0.706866
ENSMUSG00000022620	15	89472476	arylsulfatase A [Source:MGI Symbol;Acc:MGI:88077]	Arsa	0.825434	0.933198	0.0150353	0.362992
ENSMUSG00000022657	16	46035657	CD96 antigen [Source:MGI Symbol;Acc:MGI:1934368]	Cd96	1.27375	0.860483	0.000170606	0.000135044
ENSMUSG00000022659	16	45610380	germinal center associated, signaling and motility [Source:MGI Symbol;Acc:MGI:102969]	Gcsam	0.705959	0.858673	0.0144447	0.29159
ENSMUSG00000022663	16	45158785	autophagy related 3 [Source:MGI Symbol;Acc:MGI:1915091]	Atg3	0.97324	1.30085	0.00382378	0.0251962
ENSMUSG00000022665	16	45093402	coiled-coil domain containing 80 [Source:MGI Symbol;Acc:MGI:1915146]	Ccdc80	1.06879	1.39564	0.0295733	0.182475
ENSMUSG00000022667	16	44765736	CD200 receptor 1 [Source:MGI Symbol;Acc:MGI:1889024]	Cd200r1	1.10005	1.48692	0.0212451	0.270956
ENSMUSG00000022672	16	15637866	protein kinase, DNA activated, catalytic polypeptide [Source:MGI Symbol;Acc:MGI:104779]	Prkdc	1.37258	0.799598	0.000127559	7.50632e-05
ENSMUSG00000022673	16	15623897	minichromosome maintenance deficient 4 homolog (S. cerevisiae) [Source:MGI Symbol;Acc:MGI:103199]	Mcm4	1.54643	0.794355	2.05683e-07	2.88111e-07
ENSMUSG00000022698	16	44139830	N(alpha)-acetyltransferase 50, NatE catalytic subunit [Source:MGI Symbol;Acc:MGI:1919367]	Naa50	1.22914	1.00239	0.0122196	0.0855626
ENSMUSG00000022708	16	42875881	zinc finger and BTB domain containing 20 [Source:MGI Symbol;Acc:MGI:1929213]	Zbtb20	1.24763	0.735768	1.87542e-06	1.05404e-06
ENSMUSG00000022744	16	58727910	claudin domain containing 1 [Source:MGI Symbol;Acc:MGI:2447860]	Cldnd1	1.45621	1.26254	0.00503543	0.692511
ENSMUSG00000022755	16	56724609	adhesion G protein-coupled receptor G7 [Source:MGI Symbol;Acc:MGI:2441732]	Adgrg7	1.29071	1.18331	0.019357	0.688626
ENSMUSG00000022756	16	17572018	solute carrier family 7 (cationic amino acid transporter, y+ system), member 4 [Source:MGI Symbol;Acc:MGI:2146512]	Slc7a4	0.899436	0.769386	0.0391041	0.453989
ENSMUSG00000022765	16	17406003	synaptosomal-associated protein 29 [Source:MGI Symbol;Acc:MGI:1914724]	Snap29	0.903328	0.683228	0.0320493	0.322113
ENSMUSG00000022770	16	31663443	discs, large homolog 1 (Drosophila) [Source:MGI Symbol;Acc:MGI:107231]	Dlg1	1.21405	1.13672	0.00796688	0.722633
ENSMUSG00000022774	16	31948513	nuclear cap binding protein subunit 2 [Source:MGI Symbol;Acc:MGI:1915342]	Ncbp2	0.921299	0.736907	0.0392962	0.35576
ENSMUSG00000022779	16	16870736	topoisomerase (DNA) III beta [Source:MGI Symbol;Acc:MGI:1333803]	Top3b	0.852037	0.890684	0.011227	0.775131
ENSMUSG00000022791	16	32643874	tyrosine kinase, non-receptor, 2 [Source:MGI Symbol;Acc:MGI:1858308]	Tnk2	0.896728	1.14885	0.0264862	0.0170839
ENSMUSG00000022797	16	32608920	transferrin receptor [Source:MGI Symbol;Acc:MGI:98822]	Tfrc	1.37355	0.808782	1.22638e-06	8.21388e-07
ENSMUSG00000022799	16	38598340	Rho GTPase activating protein 31 [Source:MGI Symbol;Acc:MGI:1333857]	Arhgap31	1.4626	0.928455	0.0332393	0.0760996
ENSMUSG00000022800	16	32877500	forty-two-three domain containing 1 [Source:MGI Symbol;Acc:MGI:1917955]	Fyttd1	0.94238	1.26795	0.00260273	0.0085095
ENSMUSG00000022811	16	33380775	zinc finger protein 148 [Source:MGI Symbol;Acc:MGI:1332234]	Zfp148	1.21048	1.12046	0.0213194	0.660932
ENSMUSG00000022820	16	37647170	NADH dehydrogenase (ubiquinone) 1 beta subcomplex 4 [Source:MGI Symbol;Acc:MGI:1915444]	Ndufb4	0.749147	1.12968	0.0095422	0.0115075
ENSMUSG00000022822	16	20331303	ATP-binding cassette, sub-family C (CFTR/MRP), member 5 [Source:MGI Symbol;Acc:MGI:1351644]	Abcc5	1.08542	0.77039	0.0017777	0.0045312
ENSMUSG00000022855	16	22009484	SUMO/sentrin specific peptidase 2 [Source:MGI Symbol;Acc:MGI:1923076]	Senp2	1.1485	1.1542	0.022053	0.968524
ENSMUSG00000022858	16	22244549	transformer 2 beta homolog (Drosophila) [Source:MGI Symbol;Acc:MGI:106016]	Tra2b	1.74132	1.30717	0.000105335	0.305445
ENSMUSG00000022863	16	78359860	B cell translocation gene 3 [Source:MGI Symbol;Acc:MGI:109532]	Btg3	1.49618	1.79712	4.52843e-07	0.0262441
ENSMUSG00000022864	16	78544012	DNA segment, Chr 16, ERATO Doi 472, expressed [Source:MGI Symbol;Acc:MGI:1196400]	D16Ertd472e	1.61237	1.38428	5.03646e-08	0.441217
ENSMUSG00000022867	16	77014069	ubiquitin specific peptidase 25 [Source:MGI Symbol;Acc:MGI:1353655]	Usp25	1.23683	1.12676	0.00133653	0.523099
ENSMUSG00000022876	16	75858793	SAM domain, SH3 domain and nuclear localization signals, 1 [Source:MGI Symbol;Acc:MGI:1914992]	Samsn1	1.60059	1.40181	1.22106e-14	0.393217
ENSMUSG00000022893	16	85793827	a disintegrin-like and metallopeptidase (reprolysin type) with thrombospondin type 1 motif, 1 [Source:MGI Symbol;Acc:MGI:109249]	Adamts1	3.31123	1.97273	6.49876e-08	0.564738
ENSMUSG00000022894	16	85858170	a disintegrin-like and metallopeptidase (reprolysin type) with thrombospondin type 1 motif, 5 (aggrecanase-2) [Source:MGI Symbol;Acc:MGI:1346321]	Adamts5	2.64464	0.934093	1.83074e-17	1.09045e-10
ENSMUSG00000022895	16	95702075	E26 avian leukemia oncogene 2, 3 domain [Source:MGI Symbol;Acc:MGI:95456]	Ets2	1.65982	1.62628	5.28212e-10	0.993964
ENSMUSG00000022897	16	94570010	dual-specificity tyrosine-(Y)-phosphorylation regulated kinase 1a [Source:MGI Symbol;Acc:MGI:1330299]	Dyrk1a	1.21453	1.31563	2.26671e-06	0.563107
ENSMUSG00000022905	16	35978750	karyopherin (importin) alpha 1 [Source:MGI Symbol;Acc:MGI:103560]	Kpna1	1.17996	1.24577	0.000114	0.700629
ENSMUSG00000022911	16	62793685	ADP-ribosylation factor-like 13B [Source:MGI Symbol;Acc:MGI:1915396]	Arl13b	1.34359	0.984778	0.0173968	0.07617
ENSMUSG00000022912	16	62854307	protein S (alpha) [Source:MGI Symbol;Acc:MGI:1095733]	Pros1	0.799009	0.987201	0.00524604	0.0707609
ENSMUSG00000022938	16	97471050	family with sequence similarity 3, member B [Source:MGI Symbol;Acc:MGI:1270150]	Fam3b	0.600873	1.00361	6.80999e-05	0.00552288
ENSMUSG00000022946	16	93711907	dopey family member 2 [Source:MGI Symbol;Acc:MGI:1917278]	Dopey2	1.26498	1.04203	0.0394131	0.262944
ENSMUSG00000022951	16	92391953	regulator of calcineurin 1 [Source:MGI Symbol;Acc:MGI:1890564]	Rcan1	9.81835	1.24893	1.13233e-193	2.73747e-95
ENSMUSG00000022952	16	92601466	runt related transcription factor 1 [Source:MGI Symbol;Acc:MGI:99852]	Runx1	1.45449	1.27448	1.39843e-15	0.276294
ENSMUSG00000022957	16	91729281	intersectin 1 (SH3 domain protein 1A) [Source:MGI Symbol;Acc:MGI:1338069]	Itsn1	1.04957	0.654549	0.00195546	0.0152292
ENSMUSG00000022960	16	91677268	downstream neighbor of SON [Source:MGI Symbol;Acc:MGI:1890621]	Donson	1.26017	0.714541	0.00945553	0.00653181
ENSMUSG00000022965	16	91547072	interferon gamma receptor 2 [Source:MGI Symbol;Acc:MGI:107654]	Ifngr2	0.578755	1.09159	0.0179433	0.0405368
ENSMUSG00000022967	16	91485238	interferon (alpha and beta) receptor 1 [Source:MGI Symbol;Acc:MGI:107658]	Ifnar1	0.808205	0.895539	0.00775471	0.504524
ENSMUSG00000022974	16	91014037	PAX3 and PAX7 binding protein 1 [Source:MGI Symbol;Acc:MGI:1914617]	Paxbp1	1.28978	1.37254	2.24123e-10	0.651348
ENSMUSG00000022978	16	90719312	MIS18 kinetochore protein homolog A (S. pombe) [Source:MGI Symbol;Acc:MGI:1913828]	Mis18a	1.28282	0.891339	0.00722104	0.00792873
ENSMUSG00000022982	16	90220742	superoxide dismutase 1, soluble [Source:MGI Symbol;Acc:MGI:98351]	Sod1	1.159	1.15132	0.0276437	0.979595
ENSMUSG00000022983	16	90228957	SR-related CTD-associated factor 4 [Source:MGI Symbol;Acc:MGI:2146350]	Scaf4	1.43817	0.969607	0.042416	0.104688
ENSMUSG00000023007	15	99295087	PRP40 pre-mRNA processing factor 40 homolog B (yeast) [Source:MGI Symbol;Acc:MGI:1925583]	Prpf40b	0.774139	1.07189	0.0122345	0.0236854
ENSMUSG00000023015	15	99620496	Rac GTPase-activating protein 1 [Source:MGI Symbol;Acc:MGI:1349423]	Racgap1	1.13115	0.693736	1.86699e-06	1.45246e-05
ENSMUSG00000023022	15	99778470	LIM domain and actin binding 1 [Source:MGI Symbol;Acc:MGI:1920992]	Lima1	1.36451	0.955365	0.00673846	0.0272287
ENSMUSG00000023027	15	100227819	activating transcription factor 1 [Source:MGI Symbol;Acc:MGI:1298366]	Atf1	1.1949	0.969085	0.0235884	0.0564882
ENSMUSG00000023034	15	101266846	nuclear receptor subfamily 4, group A, member 1 [Source:MGI Symbol;Acc:MGI:1352454]	Nr4a1	19.9124	21.0846	0.000647774	0.690449
ENSMUSG00000023045	15	102150526	sterol O-acyltransferase 2 [Source:MGI Symbol;Acc:MGI:1332226]	Soat2	0.95266	1.2303	0.0292993	0.0539173
ENSMUSG00000023066	18	88971790	rotatin [Source:MGI Symbol;Acc:MGI:2179288]	Rttn	1.40199	0.838627	0.000639378	0.000662754
ENSMUSG00000023068	10	52417547	nuclear undecaprenyl pyrophosphate synthase 1 homolog (S. cerevisiae) [Source:MGI Symbol;Acc:MGI:1196365]	Nus1	0.938467	1.26649	0.0050343	0.0126144
ENSMUSG00000023079	5	134357656	general transcription factor II I repeat domain-containing 1 [Source:MGI Symbol;Acc:MGI:1861942]	Gtf2ird1	1.08325	1.33566	0.0301822	0.292142
ENSMUSG00000023087	3	51224447	nocturnin [Source:MGI Symbol;Acc:MGI:109382]	Noct	1.86743	1.00189	1.57304e-18	9.5524e-10
ENSMUSG00000023088	16	14361558	ATP-binding cassette, sub-family C (CFTR/MRP), member 1 [Source:MGI Symbol;Acc:MGI:102676]	Abcc1	1.25495	1.12869	3.14453e-05	0.38341
ENSMUSG00000023150	1	151344477	influenza virus NS1A binding protein [Source:MGI Symbol;Acc:MGI:2152389]	Ivns1abp	0.922454	0.834844	0.0257198	0.506657
ENSMUSG00000023169	15	96571418	solute carrier family 38, member 1 [Source:MGI Symbol;Acc:MGI:2145895]	Slc38a1	1.42654	0.922499	0.00618313	0.0167152
ENSMUSG00000023175	10	79704491	basigin [Source:MGI Symbol;Acc:MGI:88208]	Bsg	0.85833	1.27023	0.000117557	8.2174e-05
ENSMUSG00000023186	9	38718268	von Willebrand factor A domain containing 5A [Source:MGI Symbol;Acc:MGI:1915026]	Vwa5a	1.20349	1.03572	0.0168617	0.197405
ENSMUSG00000023191	6	124841089	prolyl 3-hydroxylase 3 [Source:MGI Symbol;Acc:MGI:1315208]	P3h3	0.818817	1.04246	0.0417256	0.0751496
ENSMUSG00000023235	8	4325210	chemokine (C-C motif) ligand 25 [Source:MGI Symbol;Acc:MGI:1099448]	Ccl25	0.62712	0.510748	5.73176e-06	0.614154
ENSMUSG00000023243	14	20140058	potassium channel, subfamily K, member 5 [Source:MGI Symbol;Acc:MGI:1336175]	Kcnk5	2.09907	0.828426	6.3022e-28	1.77041e-21
ENSMUSG00000023266	17	47689030	fibroblast growth factor receptor substrate 3 [Source:MGI Symbol;Acc:MGI:2135965]	Frs3	0.664029	1.08972	0.0451981	0.0718699
ENSMUSG00000023284	5	110110092	zinc finger protein 605 [Source:MGI Symbol;Acc:MGI:2444933]	Zfp605	0.70472	0.798442	0.000436364	0.341602
ENSMUSG00000023345	9	106281061	POC1 centriolar protein homolog A (Chlamydomonas) [Source:MGI Symbol;Acc:MGI:1917485]	Poc1a	1.27324	0.776084	0.0437781	0.0276084
ENSMUSG00000023353	5	24452177	ArfGAP with GTPase domain, ankyrin repeat and PH domain 3 [Source:MGI Symbol;Acc:MGI:2183446]	Agap3	1.02644	1.21239	0.0184698	0.17356
ENSMUSG00000023367	6	48840919	transmembrane protein 176A [Source:MGI Symbol;Acc:MGI:1913308]	Tmem176a	0.605516	1.19694	2.08968e-06	9.69826e-06
ENSMUSG00000023452	5	32736301	phosphatidylserine decarboxylase [Source:MGI Symbol;Acc:MGI:2445114]	Pisd	0.738202	0.847412	1.13796e-06	0.297851
ENSMUSG00000023460	17	66494512	RAB12, member RAS oncogene family [Source:MGI Symbol;Acc:MGI:894284]	Rab12	0.780693	1.0947	0.00610806	0.00951605
ENSMUSG00000023505	6	124829547	cell division cycle associated 3 [Source:MGI Symbol;Acc:MGI:1315198]	Cdca3	0.856576	0.644883	5.25876e-06	0.0782825
ENSMUSG00000023707	5	124112297	2-oxoglutarate and iron-dependent oxygenase domain containing 2 [Source:MGI Symbol;Acc:MGI:1913877]	Ogfod2	0.730114	0.993674	0.00176222	0.0339955
ENSMUSG00000023764	11	3131850	Sfi1 homolog, spindle assembly associated (yeast) [Source:MGI Symbol;Acc:MGI:1926137]	Sfi1	0.761768	0.549763	3.59714e-11	0.0948207
ENSMUSG00000023800	17	3326573	T cell lymphoma invasion and metastasis 2 [Source:MGI Symbol;Acc:MGI:1344338]	Tiam2	1.59977	1.14746	1.58709e-15	0.000673738
ENSMUSG00000023805	17	5941280	synaptojanin 2 [Source:MGI Symbol;Acc:MGI:1201671]	Synj2	1.21096	1.3551	0.000706221	0.539803
ENSMUSG00000023830	17	12682406	insulin-like growth factor 2 receptor [Source:MGI Symbol;Acc:MGI:96435]	Igf2r	0.797921	2.16815	1.29568e-06	8.47587e-06
ENSMUSG00000023832	17	12942890	acetyl-Coenzyme A acetyltransferase 2 [Source:MGI Symbol;Acc:MGI:87871]	Acat2	0.752734	0.727714	1.77814e-06	0.982237
ENSMUSG00000023845	17	17527723	leucyl/cystinyl aminopeptidase [Source:MGI Symbol;Acc:MGI:2387123]	Lnpep	1.25191	0.92175	0.000885657	0.00188527
ENSMUSG00000023852	17	15704967	chromodomain helicase DNA binding protein 1 [Source:MGI Symbol;Acc:MGI:88393]	Chd1	1.46134	1.10149	2.03173e-08	0.011579
ENSMUSG00000023861	17	8282904	mitochondrial pyruvate carrier 1 [Source:MGI Symbol;Acc:MGI:1915240]	Mpc1	0.9127	1.21358	0.0377377	0.0360725
ENSMUSG00000023882	17	21423227	zinc finger protein 54 [Source:MGI Symbol;Acc:MGI:99201]	Zfp54	0.521877	0.646807	4.13559e-06	0.353021
ENSMUSG00000023892	17	21450352	zinc finger protein 51 [Source:MGI Symbol;Acc:MGI:99198]	Zfp51	0.69355	1.20382	5.66547e-05	6.91416e-05
ENSMUSG00000023904	17	23673596	host cell factor C1 regulator 1 (XPO1-dependent) [Source:MGI Symbol;Acc:MGI:2663619]	Hcfc1r1	0.866254	1.20673	0.00864905	0.00561453
ENSMUSG00000023905	17	23675447	tumor necrosis factor receptor superfamily, member 12a [Source:MGI Symbol;Acc:MGI:1351484]	Tnfrsf12a	1.58165	2.01208	0.000107778	0.516099
ENSMUSG00000023908	17	23726336	protein kinase, membrane associated tyrosine/threonine 1 [Source:MGI Symbol;Acc:MGI:2137630]	Pkmyt1	1.23712	0.58271	1.48483e-06	5.88619e-06
ENSMUSG00000023913	17	43568098	phospholipase A2, group VII (platelet-activating factor acetylhydrolase, plasma) [Source:MGI Symbol;Acc:MGI:1351327]	Pla2g7	1.065	1.22885	0.0341322	0.390827
ENSMUSG00000023923	17	50733127	TBC1 domain family, member 5 [Source:MGI Symbol;Acc:MGI:1919488]	Tbc1d5	1.22986	0.814679	0.000368024	0.000176495
ENSMUSG00000023940	17	53674786	shugoshin-like 1 (S. pombe) [Source:MGI Symbol;Acc:MGI:1919665]	Sgol1	1.17187	0.58555	0.000401082	0.00145732
ENSMUSG00000023942	17	45585200	solute carrier family 29 (nucleoside transporters), member 1 [Source:MGI Symbol;Acc:MGI:1927073]	Slc29a1	0.866556	1.33699	4.15562e-05	6.3472e-05
ENSMUSG00000023944	17	45567775	heat shock protein 90 alpha (cytosolic), class B member 1 [Source:MGI Symbol;Acc:MGI:96247]	Hsp90ab1	1.29826	1.05919	0.00216401	0.134612
ENSMUSG00000023947	17	45555716	nuclear factor of kappa light polypeptide gene enhancer in B cells inhibitor, epsilon [Source:MGI Symbol;Acc:MGI:1194908]	Nfkbie	0.671329	0.801293	2.54523e-07	0.250963
ENSMUSG00000023953	17	46172004	polymerase (DNA directed), eta (RAD 30 related) [Source:MGI Symbol;Acc:MGI:1891457]	Polh	0.90887	0.748171	0.0219829	0.35993
ENSMUSG00000023960	17	44078813	ectonucleotide pyrophosphatase/phosphodiesterase 5 [Source:MGI Symbol;Acc:MGI:1933830]	Enpp5	0.799771	1.00989	0.0328377	0.110962
ENSMUSG00000023965	17	63057452	F-box and leucine-rich repeat protein 17 [Source:MGI Symbol;Acc:MGI:1354704]	Fbxl17	1.12505	1.2455	0.0226188	0.598195
ENSMUSG00000023966	17	46122035	radial spoke head 9 homolog (Chlamydomonas) [Source:MGI Symbol;Acc:MGI:1922814]	Rsph9	0.873031	1.30269	0.0230611	0.0197822
ENSMUSG00000023980	17	47488050	TAF8 RNA polymerase II, TATA box binding protein (TBP)-associated factorq [Source:MGI Symbol;Acc:MGI:1926879]	Taf8	0.833082	0.886334	0.037914	0.748845
ENSMUSG00000023994	17	48386885	nuclear transcription factor-Y alpha [Source:MGI Symbol;Acc:MGI:97316]	Nfya	1.59405	0.894576	3.41641e-11	1.30765e-08
ENSMUSG00000024002	17	32196274	bromodomain containing 4 [Source:MGI Symbol;Acc:MGI:1888520]	Brd4	1.13173	1.16739	0.0047324	0.836483
ENSMUSG00000024006	17	28970885	serine/threonine kinase 38 [Source:MGI Symbol;Acc:MGI:2442572]	Stk38	0.908847	0.75923	0.00159191	0.235707
ENSMUSG00000024013	17	29360914	FYVE, RhoGEF and PH domain containing 2 [Source:MGI Symbol;Acc:MGI:1347084]	Fgd2	0.903321	0.803566	0.00284826	0.416767
ENSMUSG00000024030	17	31057698	ATP-binding cassette, sub-family G (WHITE), member 1 [Source:MGI Symbol;Acc:MGI:107704]	Abcg1	0.619663	0.889769	1.64947e-13	0.000314182
ENSMUSG00000024038	17	31520115	NADH dehydrogenase (ubiquinone) flavoprotein 3 [Source:MGI Symbol;Acc:MGI:1890894]	Ndufv3	0.763779	1.29553	0.000135633	6.30123e-05
ENSMUSG00000024042	17	31844248	salt inducible kinase 1 [Source:MGI Symbol;Acc:MGI:104754]	Sik1	1.89695	8.85053	0.0394131	0.30843
ENSMUSG00000024043	17	67842713	Rho GTPase activating protein 28 [Source:MGI Symbol;Acc:MGI:2147003]	Arhgap28	1.10006	1.5573	0.00432144	0.130011
ENSMUSG00000024053	17	71252176	elastin microfibril interfacer 2 [Source:MGI Symbol;Acc:MGI:2389136]	Emilin2	0.946519	1.24716	0.00143623	0.00543171
ENSMUSG00000024054	17	71344489	SMC hinge domain containing 1 [Source:MGI Symbol;Acc:MGI:1921605]	Smchd1	1.23215	1.00722	0.0082991	0.0809003
ENSMUSG00000024056	17	71496100	NDC80 homolog, kinetochore complex component (S. cerevisiae) [Source:MGI Symbol;Acc:MGI:1914302]	Ndc80	1.24352	0.677517	0.000257138	0.00025058
ENSMUSG00000024063	17	72918305	limb-bud and heart [Source:MGI Symbol;Acc:MGI:1925139]	Lbh	1.56206	0.743715	9.13823e-06	4.59046e-06
ENSMUSG00000024073	17	74528295	baculoviral IAP repeat-containing 6 [Source:MGI Symbol;Acc:MGI:1276108]	Birc6	1.33131	0.989873	0.000620796	0.0139522
ENSMUSG00000024078	17	74717750	tetratricopeptide repeat domain 27 [Source:MGI Symbol;Acc:MGI:1921446]	Ttc27	1.45429	1.16286	4.27711e-05	0.171037
ENSMUSG00000024079	17	78852564	eukaryotic translation initiation factor 2-alpha kinase 2 [Source:MGI Symbol;Acc:MGI:1353449]	Eif2ak2	1.00252	0.772857	0.00652628	0.052868
ENSMUSG00000024081	17	78919006	CCAAT/enhancer binding protein zeta [Source:MGI Symbol;Acc:MGI:109386]	Cebpz	1.2152	1.1676	0.0203178	0.853952
ENSMUSG00000024087	17	79706953	cytochrome P450, family 1, subfamily b, polypeptide 1 [Source:MGI Symbol;Acc:MGI:88590]	Cyp1b1	0.736807	0.881865	0.0145858	0.42799
ENSMUSG00000024091	17	65580056	vesicle-associated membrane protein, associated protein A [Source:MGI Symbol;Acc:MGI:1353561]	Vapa	1.16617	1.25807	0.00461673	0.684456
ENSMUSG00000024095	17	80029487	heterogeneous nuclear ribonucleoprotein L-like [Source:MGI Symbol;Acc:MGI:1919942]	Hnrnpll	1.81276	0.917639	0.00011472	0.00140921
ENSMUSG00000024098	17	65923066	twisted gastrulation homolog 1 (Drosophila) [Source:MGI Symbol;Acc:MGI:2137520]	Twsg1	1.07611	0.823783	0.00483576	0.00761767
ENSMUSG00000024120	17	84705247	leucine-rich PPR-motif containing [Source:MGI Symbol;Acc:MGI:1919666]	Lrpprc	1.24007	1.02873	0.0337868	0.208364
ENSMUSG00000024121	17	24163866	ATPase, H+ transporting, lysosomal V0 subunit C [Source:MGI Symbol;Acc:MGI:88116]	Atp6v0c	1.12605	1.24828	0.0190737	0.573153
ENSMUSG00000024136	17	24440081	deoxyribonuclease 1-like 2 [Source:MGI Symbol;Acc:MGI:1913955]	Dnase1l2	0.749343	0.767163	0.0199637	0.947997
ENSMUSG00000024137	17	24443792	E4F transcription factor 1 [Source:MGI Symbol;Acc:MGI:109530]	E4f1	0.761271	0.959415	0.00207959	0.0883226
ENSMUSG00000024142	17	24473550	MTOR associated protein, LST8 homolog (S. cerevisiae) [Source:MGI Symbol;Acc:MGI:1929514]	Mlst8	0.802194	0.744484	0.00884709	0.816248
ENSMUSG00000024151	17	87672330	mutS homolog 2 (E. coli) [Source:MGI Symbol;Acc:MGI:101816]	Msh2	1.27121	0.909793	0.0100067	0.0133397
ENSMUSG00000024165	17	24942156	hematological and neurological expressed 1-like [Source:MGI Symbol;Acc:MGI:1196260]	Hn1l	1.23647	0.773722	0.0377224	0.0236854
ENSMUSG00000024173	17	25343245	tryptase alpha/beta 1 [Source:MGI Symbol;Acc:MGI:96943]	Tpsab1	4.68585	6.1473	3.20537e-50	0.855369
ENSMUSG00000024182	17	26138688	axin 1 [Source:MGI Symbol;Acc:MGI:1096327]	Axin1	1.02515	1.22516	0.00722104	0.117008
ENSMUSG00000024186	17	26202951	regulator of G-protein signaling 11 [Source:MGI Symbol;Acc:MGI:1354739]	Rgs11	0.302499	0.621396	1.13685e-17	2.90142e-06
ENSMUSG00000024187	17	26211822	family with sequence similarity 234, member A [Source:MGI Symbol;Acc:MGI:2146854]	Fam234a	0.671557	0.828957	1.32768e-05	0.157287
ENSMUSG00000024190	17	26505590	dual specificity phosphatase 1 [Source:MGI Symbol;Acc:MGI:105120]	Dusp1	4.80742	20.3347	0.0382893	0.436112
ENSMUSG00000024191	17	26781079	BCL2/adenovirus E1B interacting protein 1 [Source:MGI Symbol;Acc:MGI:109328]	Bnip1	0.744064	0.835668	0.0287502	0.699487
ENSMUSG00000024197	17	56278962	perilipin 3 [Source:MGI Symbol;Acc:MGI:1914155]	Plin3	0.911388	1.4535	0.000591033	0.00272216
ENSMUSG00000024212	17	56892612	myeloid/lymphoid or mixed-lineage leukemia (trithorax homolog, Drosophila); translocated to, 1 [Source:MGI Symbol;Acc:MGI:1927238]	Mllt1	1.11356	0.874963	0.0387535	0.0254026
ENSMUSG00000024219	17	27909340	ankyrin repeat and SAM domain containing 1 [Source:MGI Symbol;Acc:MGI:2446180]	Anks1	1.29858	1.08006	0.00123839	0.16745
ENSMUSG00000024232	18	3507957	BMP and activin membrane-bound inhibitor [Source:MGI Symbol;Acc:MGI:1915260]	Bambi	0.862961	2.1735	0.0166776	0.0324777
ENSMUSG00000024235	18	4331327	mitogen-activated protein kinase kinase kinase 8 [Source:MGI Symbol;Acc:MGI:1346878]	Map3k8	5.46267	1.93734	0.000391191	0.226728
ENSMUSG00000024236	18	4920540	supervillin [Source:MGI Symbol;Acc:MGI:2147319]	Svil	1.26307	0.796948	2.60462e-07	1.10406e-07
ENSMUSG00000024238	18	5591860	zinc finger E-box binding homeobox 1 [Source:MGI Symbol;Acc:MGI:1344313]	Zeb1	1.17908	1.39608	0.000433121	0.338694
ENSMUSG00000024251	17	84190056	thyroid adenoma associated [Source:MGI Symbol;Acc:MGI:3039623]	Thada	1.3803	1.04262	0.000525096	0.0482258
ENSMUSG00000024273	18	24470861	RIKEN cDNA 2700062C07 gene [Source:MGI Symbol;Acc:MGI:1915296]	2700062C07Rik	0.778769	0.855671	0.0478615	0.695164
ENSMUSG00000024276	18	23954688	zinc finger protein 397 [Source:MGI Symbol;Acc:MGI:1916506]	Zfp397	0.7575	0.687265	0.000639378	0.76264
ENSMUSG00000024277	18	23752333	microtubule-associated protein, RP/EB family, member 2 [Source:MGI Symbol;Acc:MGI:106271]	Mapre2	1.22434	1.06286	0.0394388	0.382462
ENSMUSG00000024283	18	7868832	WW domain containing adaptor with coiled-coil [Source:MGI Symbol;Acc:MGI:2387357]	Wac	1.47198	1.24237	5.72835e-06	0.367748
ENSMUSG00000024290	18	10064401	Rho-associated coiled-coil containing protein kinase 1 [Source:MGI Symbol;Acc:MGI:107927]	Rock1	1.38958	1.11307	1.30953e-06	0.0602949
ENSMUSG00000024300	17	33555719	myosin IF [Source:MGI Symbol;Acc:MGI:107711]	Myo1f	1.05482	0.856509	0.0225943	0.0318963
ENSMUSG00000024317	18	21001341	ring finger protein 138 [Source:MGI Symbol;Acc:MGI:1929211]	Rnf138	0.914226	1.51344	5.03473e-05	0.00058258
ENSMUSG00000024338	17	34197721	proteasome (prosome, macropain) subunit, beta type 8 (large multifunctional peptidase 7) [Source:MGI Symbol;Acc:MGI:1346527]	Psmb8	0.821395	1.09551	0.00556299	0.0062563
ENSMUSG00000024349	18	35733678	transmembrane protein 173 [Source:MGI Symbol;Acc:MGI:1919762]	Tmem173	0.793886	0.822828	0.00037152	0.842729
ENSMUSG00000024350	18	35671103	DnaJ heat shock protein family (Hsp40) member C18 [Source:MGI Symbol;Acc:MGI:1923844]	Dnajc18	0.722935	0.90313	0.00470275	0.232438
ENSMUSG00000024359	18	34937414	heat shock protein 9 [Source:MGI Symbol;Acc:MGI:96245]	Hspa9	1.50062	1.47619	1.09465e-11	0.964346
ENSMUSG00000024360	18	34902785	eukaryotic translation termination factor 1 [Source:MGI Symbol;Acc:MGI:2385071]	Etf1	1.97585	1.46878	8.80602e-09	0.262944
ENSMUSG00000024365	17	34801348	cytochrome P450, family 21, subfamily a, polypeptide 1 [Source:MGI Symbol;Acc:MGI:88591]	Cyp21a1	1.40876	0.494789	9.27818e-05	3.75637e-05
ENSMUSG00000024378	18	33199355	StAR-related lipid transfer (START) domain containing 4 [Source:MGI Symbol;Acc:MGI:2156764]	Stard4	1.37171	0.843407	6.3398e-06	7.73065e-06
ENSMUSG00000024379	18	32815383	thymic stromal lymphopoietin [Source:MGI Symbol;Acc:MGI:1855696]	Tslp	1.66502	0.925019	0.0272887	NA
ENSMUSG00000024383	18	32163089	mitogen-activated protein kinase kinase kinase 2 [Source:MGI Symbol;Acc:MGI:1346873]	Map3k2	1.15367	1.13731	0.0350611	0.951215
ENSMUSG00000024387	17	35116196	casein kinase 2, beta polypeptide [Source:MGI Symbol;Acc:MGI:88548]	Csnk2b	1.09731	1.1822	0.0308255	0.650346
ENSMUSG00000024401	17	35199381	tumor necrosis factor [Source:MGI Symbol;Acc:MGI:104798]	Tnf	18.6502	10.9008	0.00538905	0.955691
ENSMUSG00000024403	17	35233660	ATPase, H+ transporting, lysosomal V1 subunit G2 [Source:MGI Symbol;Acc:MGI:1913487]	Atp6v1g2	0.921098	0.506537	2.60259e-06	0.00556007
ENSMUSG00000024404	18	12128850	RIO kinase 3 [Source:MGI Symbol;Acc:MGI:1914128]	Riok3	1.08086	1.28701	5.00968e-05	0.09335
ENSMUSG00000024413	18	12189693	Niemann-Pick type C1 [Source:MGI Symbol;Acc:MGI:1097712]	Npc1	1.17121	1.15557	0.0345647	0.964251
ENSMUSG00000024426	17	35897595	alpha tubulin acetyltransferase 1 [Source:MGI Symbol;Acc:MGI:1913869]	Atat1	0.765971	0.697169	0.000317784	0.721014
ENSMUSG00000024427	18	38586268	sprouty homolog 4 (Drosophila) [Source:MGI Symbol;Acc:MGI:1345144]	Spry4	1.39304	1.19541	0.0341834	NA
ENSMUSG00000024429	17	35979851	guanine nucleotide binding protein-like 1 [Source:MGI Symbol;Acc:MGI:95764]	Gnl1	0.829979	1.24802	0.00783211	0.00470159
ENSMUSG00000024456	18	37843601	diaphanous related formin 1 [Source:MGI Symbol;Acc:MGI:1194490]	Diaph1	1.10363	1.13077	0.0473566	0.887614
ENSMUSG00000024457	17	36837134	tripartite motif-containing 26 [Source:MGI Symbol;Acc:MGI:1337056]	Trim26	0.782549	1.00796	0.00175895	0.0249752
ENSMUSG00000024462	17	37045966	gamma-aminobutyric acid (GABA) B receptor, 1 [Source:MGI Symbol;Acc:MGI:1860139]	Gabbr1	0.760395	0.77108	2.11709e-07	0.914615
ENSMUSG00000024472	18	44380502	decapping mRNA 2 [Source:MGI Symbol;Acc:MGI:1917890]	Dcp2	0.870796	0.753384	0.038858	0.544768
ENSMUSG00000024480	18	46741917	adaptor-related protein complex 3, sigma 1 subunit [Source:MGI Symbol;Acc:MGI:1337062]	Ap3s1	0.959801	1.21279	0.0241782	0.0505657
ENSMUSG00000024483	18	36559987	ankyrin repeat and KH domain containing 1 [Source:MGI Symbol;Acc:MGI:1921733]	Ankhd1	1.23341	0.990188	0.00462422	0.0386427
ENSMUSG00000024486	18	36504929	heparin-binding EGF-like growth factor [Source:MGI Symbol;Acc:MGI:96070]	Hbegf	2.4372	1.94249	6.82536e-05	0.940134
ENSMUSG00000024493	18	42202350	leucyl-tRNA synthetase [Source:MGI Symbol;Acc:MGI:1913808]	Lars	1.1684	1.42918	9.60457e-10	0.0868986
ENSMUSG00000024511	18	69979131	RAB27B, member RAS oncogene family [Source:MGI Symbol;Acc:MGI:1931295]	Rab27b	1.15137	1.2145	0.00238693	0.752919
ENSMUSG00000024516	18	65800549	SEC11 homolog C, signal peptidase complex subunit [Source:MGI Symbol;Acc:MGI:1913536]	Sec11c	0.766504	0.994928	7.33379e-06	0.00281275
ENSMUSG00000024521	18	66458604	phorbol-12-myristate-13-acetate-induced protein 1 [Source:MGI Symbol;Acc:MGI:1930146]	Pmaip1	2.44692	1.36466	0.00876578	0.39232
ENSMUSG00000024524	18	67088336	guanine nucleotide binding protein, alpha stimulating, olfactory type [Source:MGI Symbol;Acc:MGI:95774]	Gnal	0.869167	1.64292	0.00101639	0.00334151
ENSMUSG00000024533	18	67488209	spire homolog 1 (Drosophila) [Source:MGI Symbol;Acc:MGI:1915416]	Spire1	1.28992	1.08922	0.0133675	0.345331
ENSMUSG00000024539	18	67665511	protein tyrosine phosphatase, non-receptor type 2 [Source:MGI Symbol;Acc:MGI:97806]	Ptpn2	1.07399	1.13995	0.0420097	0.635499
ENSMUSG00000024542	18	67800107	centrosomal protein 192 [Source:MGI Symbol;Acc:MGI:1918049]	Cep192	1.50206	0.837012	3.19571e-05	5.89139e-05
ENSMUSG00000024544	18	67933257	low density lipoprotein receptor class A domain containing 4 [Source:MGI Symbol;Acc:MGI:1277150]	Ldlrad4	2.41918	1.14102	1.32768e-05	0.105768
ENSMUSG00000024548	18	78750380	SET binding protein 1 [Source:MGI Symbol;Acc:MGI:1933199]	Setbp1	0.996407	1.65457	0.0449787	0.134324
ENSMUSG00000024563	18	76241580	SMAD family member 2 [Source:MGI Symbol;Acc:MGI:108051]	Smad2	1.16207	1.09471	0.0464516	0.713023
ENSMUSG00000024576	18	61555274	casein kinase 1, alpha 1 [Source:MGI Symbol;Acc:MGI:1934950]	Csnk1a1	1.36313	1.20093	1.16709e-07	0.341224
ENSMUSG00000024580	18	61712440	GrpE-like 2, mitochondrial [Source:MGI Symbol;Acc:MGI:1334416]	Grpel2	0.728877	0.974258	0.0118352	0.109393
ENSMUSG00000024583	18	63662801	thioredoxin-like 1 [Source:MGI Symbol;Acc:MGI:1860078]	Txnl1	1.34313	1.23461	2.11632e-06	0.621615
ENSMUSG00000024587	18	64499665	asparaginyl-tRNA synthetase [Source:MGI Symbol;Acc:MGI:1917473]	Nars	1.50568	1.65858	1.3625e-24	0.541136
ENSMUSG00000024589	18	64887756	neural precursor cell expressed, developmentally down-regulated gene 4-like [Source:MGI Symbol;Acc:MGI:1933754]	Nedd4l	1.20069	1.31843	0.000551006	0.610601
ENSMUSG00000024590	18	56707813	lamin B1 [Source:MGI Symbol;Acc:MGI:96795]	Lmnb1	1.27769	0.53792	1.50549e-12	4.67509e-11
ENSMUSG00000024608	18	60774510	ribosomal protein S14 [Source:MGI Symbol;Acc:MGI:98107]	Rps14	0.899215	1.34868	0.00662932	0.0107691
ENSMUSG00000024613	18	60813755	Treacher Collins Franceschetti syndrome 1, homolog [Source:MGI Symbol;Acc:MGI:892003]	Tcof1	1.29783	1.06409	0.0159291	0.243883
ENSMUSG00000024620	18	61045150	platelet derived growth factor receptor, beta polypeptide [Source:MGI Symbol;Acc:MGI:97531]	Pdgfrb	0.970859	0.728793	0.0286994	0.15534
ENSMUSG00000024639	19	16132831	guanine nucleotide binding protein, alpha q polypeptide [Source:MGI Symbol;Acc:MGI:95776]	Gnaq	1.14614	1.35079	0.0337149	0.52582
ENSMUSG00000024640	19	15904678	phosphoserine aminotransferase 1 [Source:MGI Symbol;Acc:MGI:2183441]	Psat1	1.27913	1.63919	3.73163e-09	0.198306
ENSMUSG00000024659	19	20373428	annexin A1 [Source:MGI Symbol;Acc:MGI:96819]	Anxa1	1.46429	1.65257	4.07315e-11	0.621424
ENSMUSG00000024660	19	9872297	inner centromere protein [Source:MGI Symbol;Acc:MGI:1313288]	Incenp	1.21361	0.643072	1.13796e-06	3.33051e-06
ENSMUSG00000024661	19	9982703	ferritin heavy polypeptide 1 [Source:MGI Symbol;Acc:MGI:95588]	Fth1	1.20141	1.15197	0.0165593	0.854235
ENSMUSG00000024665	19	10064164	fatty acid desaturase 2 [Source:MGI Symbol;Acc:MGI:1930079]	Fads2	0.921221	0.747883	0.00288291	0.206546
ENSMUSG00000024697	19	16435667	guanine nucleotide binding protein, alpha 14 [Source:MGI Symbol;Acc:MGI:95769]	Gna14	1.23632	0.903087	0.0142832	0.014305
ENSMUSG00000024712	19	17394043	riboflavin kinase [Source:MGI Symbol;Acc:MGI:1914688]	Rfk	0.978468	1.2188	0.0330983	0.0894497
ENSMUSG00000024725	19	18579328	osteoclast stimulating factor 1 [Source:MGI Symbol;Acc:MGI:700012]	Ostf1	0.94853	1.1547	0.0489817	0.0567209
ENSMUSG00000024726	19	18670780	carnosine N-methyltransferase 1 [Source:MGI Symbol;Acc:MGI:1914633]	Carnmt1	1.29591	1.04405	0.0449641	0.271994
ENSMUSG00000024738	19	10668957	pepsinogen 5, group I [Source:MGI Symbol;Acc:MGI:1915935]	Pga5	0.826689	0.723663	0.00286994	0.536526
ENSMUSG00000024750	19	21272278	zinc finger, AN1-type domain 5 [Source:MGI Symbol;Acc:MGI:1278334]	Zfand5	3.10237	1.90237	0.00163808	0.535647
ENSMUSG00000024754	19	21778342	transmembrane protein 2 [Source:MGI Symbol;Acc:MGI:1890373]	Tmem2	1.30613	1.07746	0.000893948	0.125066
ENSMUSG00000024772	19	6276725	EH-domain containing 1 [Source:MGI Symbol;Acc:MGI:1341878]	Ehd1	1.39424	1.178	1.29568e-06	0.200852
ENSMUSG00000024778	19	34290659	Fas (TNF receptor superfamily member 6) [Source:MGI Symbol;Acc:MGI:95484]	Fas	0.909066	0.743729	0.0473328	0.278936
ENSMUSG00000024791	19	6084983	cell division cycle associated 5 [Source:MGI Symbol;Acc:MGI:1915099]	Cdca5	1.19275	0.698585	0.0160843	0.0164071
ENSMUSG00000024795	19	34922358	kinesin family member 20B [Source:MGI Symbol;Acc:MGI:2444576]	Kif20b	1.11818	0.665351	5.95117e-06	6.74354e-05
ENSMUSG00000024799	19	6062821	transmembrane 7 superfamily member 2 [Source:MGI Symbol;Acc:MGI:1920416]	Tm7sf2	0.690909	0.815452	0.000138998	0.328879
ENSMUSG00000024807	19	6046576	synovial apoptosis inhibitor 1, synoviolin [Source:MGI Symbol;Acc:MGI:1921376]	Syvn1	1.46369	1.18429	0.000131545	0.270269
ENSMUSG00000024818	19	5877808	solute carrier family 25, member 45 [Source:MGI Symbol;Acc:MGI:2147731]	Slc25a45	0.843256	0.823731	0.041233	0.947997
ENSMUSG00000024833	19	5940543	polymerase (DNA directed), alpha 2 [Source:MGI Symbol;Acc:MGI:99690]	Pola2	1.30053	0.801371	0.00120971	0.000649463
ENSMUSG00000024851	19	4099998	phosphatidylinositol transfer protein, membrane-associated 1 [Source:MGI Symbol;Acc:MGI:1197524]	Pitpnm1	0.989522	1.82111	6.37751e-12	7.75752e-07
ENSMUSG00000024867	19	24294794	phosphatidylinositol-4-phosphate 5-kinase, type 1 beta [Source:MGI Symbol;Acc:MGI:107930]	Pip5k1b	1.23875	1.42747	0.000329203	0.497938
ENSMUSG00000024878	19	24919916	COBW domain containing 1 [Source:MGI Symbol;Acc:MGI:2385089]	Cbwd1	1.12956	1.32678	0.0305109	0.510024
ENSMUSG00000024900	19	3323301	carnitine palmitoyltransferase 1a, liver [Source:MGI Symbol;Acc:MGI:1098296]	Cpt1a	1.80654	0.963764	1.11952e-08	2.11552e-05
ENSMUSG00000024908	19	3454933	protein phosphatase 6, regulatory subunit 3 [Source:MGI Symbol;Acc:MGI:1921807]	Ppp6r3	1.19917	1.01834	0.0105096	0.122213
ENSMUSG00000024912	19	5447703	fos-like antigen 1 [Source:MGI Symbol;Acc:MGI:107179]	Fosl1	2.62004	1.07874	0.013672	NA
ENSMUSG00000024913	19	3584828	low density lipoprotein receptor-related protein 5 [Source:MGI Symbol;Acc:MGI:1278315]	Lrp5	1.09387	1.35033	0.000998089	0.169804
ENSMUSG00000024921	19	26605050	SWI/SNF related, matrix associated, actin dependent regulator of chromatin, subfamily a, member 2 [Source:MGI Symbol;Acc:MGI:99603]	Smarca2	1.23201	1.00405	0.0248469	0.12371
ENSMUSG00000024927	19	5637483	v-rel reticuloendotheliosis viral oncogene homolog A (avian) [Source:MGI Symbol;Acc:MGI:103290]	Rela	1.36092	1.06978	0.00977351	0.199338
ENSMUSG00000024937	19	5707376	EH domain binding protein 1-like 1 [Source:MGI Symbol;Acc:MGI:3612340]	Ehbp1l1	1.09962	0.875471	0.0218104	0.0152931
ENSMUSG00000024940	19	5740904	latent transforming growth factor beta binding protein 3 [Source:MGI Symbol;Acc:MGI:1101355]	Ltbp3	0.756946	2.08443	3.64346e-10	4.81326e-09
ENSMUSG00000024949	19	6363690	splicing factor 1 [Source:MGI Symbol;Acc:MGI:1095403]	Sf1	1.38137	1.15198	0.000748457	0.32291
ENSMUSG00000024953	19	6906697	peroxiredoxin 5 [Source:MGI Symbol;Acc:MGI:1859821]	Prdx5	0.83685	1.15588	0.0133213	0.00831192
ENSMUSG00000024958	19	6938069	G protein-coupled receptor 137 [Source:MGI Symbol;Acc:MGI:2147529]	Gpr137	0.853659	0.868401	0.0164665	0.92129
ENSMUSG00000024962	19	6982473	vascular endothelial growth factor B [Source:MGI Symbol;Acc:MGI:106199]	Vegfb	0.813705	0.820847	0.0102619	0.960597
ENSMUSG00000024966	19	7020696	stress-induced phosphoprotein 1 [Source:MGI Symbol;Acc:MGI:109130]	Stip1	1.18366	1.15545	0.00485337	0.895072
ENSMUSG00000024969	19	7275396	MAP/microtubule affinity regulating kinase 2 [Source:MGI Symbol;Acc:MGI:99638]	Mark2	1.15727	1.07506	0.0413109	0.585667
ENSMUSG00000024974	19	53600398	structural maintenance of chromosomes 3 [Source:MGI Symbol;Acc:MGI:1339795]	Smc3	1.21456	0.898631	0.0106283	0.00931543
ENSMUSG00000024975	19	53892231	programmed cell death 4 [Source:MGI Symbol;Acc:MGI:107490]	Pdcd4	1.60688	0.987788	6.78635e-06	0.00132719
ENSMUSG00000024976	19	53944306	soc-2 (suppressor of clear) homolog (C. elegans) [Source:MGI Symbol;Acc:MGI:1927197]	Shoc2	1.2129	1.09415	0.0129086	0.491285
ENSMUSG00000024981	19	55253369	acyl-CoA synthetase long-chain family member 5 [Source:MGI Symbol;Acc:MGI:1919129]	Acsl5	1.1283	0.839485	0.0251509	0.0177185
ENSMUSG00000024985	19	55741810	transcription factor 7 like 2, T cell specific, HMG box [Source:MGI Symbol;Acc:MGI:1202879]	Tcf7l2	1.19666	0.661519	0.0199758	0.0217746
ENSMUSG00000024989	19	38055025	centrosomal protein 55 [Source:MGI Symbol;Acc:MGI:1921357]	Cep55	1.03654	0.569819	1.42107e-05	0.00149381
ENSMUSG00000024991	19	60761116	eukaryotic translation initiation factor 3, subunit A [Source:MGI Symbol;Acc:MGI:95301]	Eif3a	1.52836	1.03709	4.87354e-15	1.22612e-06
ENSMUSG00000025001	19	38930915	helicase, lymphoid specific [Source:MGI Symbol;Acc:MGI:106209]	Hells	1.54334	0.677431	4.68037e-05	1.74461e-05
ENSMUSG00000025007	19	40550257	aldehyde dehydrogenase 18 family, member A1 [Source:MGI Symbol;Acc:MGI:1888908]	Aldh18a1	1.29211	1.4817	3.86897e-14	0.263457
ENSMUSG00000025010	19	40831279	cyclin J [Source:MGI Symbol;Acc:MGI:2443297]	Ccnj	0.703844	0.835985	0.00813787	0.539865
ENSMUSG00000025024	19	53379214	survival motor neuron domain containing 1 [Source:MGI Symbol;Acc:MGI:1923729]	Smndc1	1.17312	1.33841	0.0330094	0.623141
ENSMUSG00000025026	19	53140445	adducin 3 (gamma) [Source:MGI Symbol;Acc:MGI:1351615]	Add3	1.14363	1.2841	0.0150667	0.563737
ENSMUSG00000025034	19	46501648	tripartite motif-containing 8 [Source:MGI Symbol;Acc:MGI:1933302]	Trim8	2.08699	1.42	1.88982e-06	0.218304
ENSMUSG00000025058	X	85870354	RIKEN cDNA 5430427O19 gene [Source:MGI Symbol;Acc:MGI:1918648]	5430427O19Rik	1.2593	1.08318	0.0352571	0.421693
ENSMUSG00000025059	X	85701937	glycerol kinase [Source:MGI Symbol;Acc:MGI:106594]	Gk	1.16412	1.17528	0.0296797	0.963902
ENSMUSG00000025060	19	47579678	STE20-like kinase [Source:MGI Symbol;Acc:MGI:103241]	Slk	1.17822	1.10877	0.00565453	0.684409
ENSMUSG00000025066	19	47731756	SWI5 dependent recombination repair 1 [Source:MGI Symbol;Acc:MGI:1915038]	Sfr1	1.30224	1.15023	0.000587634	0.454754
ENSMUSG00000025076	19	56397129	caspase 7 [Source:MGI Symbol;Acc:MGI:109383]	Casp7	1.23225	1.07944	0.0440634	0.461303
ENSMUSG00000025085	19	57032733	actin-binding LIM protein 1 [Source:MGI Symbol;Acc:MGI:1194500]	Ablim1	1.11732	1.63996	0.000355034	0.0326699
ENSMUSG00000025094	19	59260878	solute carrier family 18 (vesicular monoamine), member 2 [Source:MGI Symbol;Acc:MGI:106677]	Slc18a2	1.19188	0.918005	0.0014192	0.00172229
ENSMUSG00000025103	7	81792074	BTB (POZ) domain containing 1 [Source:MGI Symbol;Acc:MGI:1933765]	Btbd1	0.800085	1.1863	0.000436842	0.000246109
ENSMUSG00000025104	7	81881251	hepatoma-derived growth factor, related protein 3 [Source:MGI Symbol;Acc:MGI:1352760]	Hdgfrp3	0.993411	1.57141	4.97183e-06	0.00027241
ENSMUSG00000025130	11	120560298	prolyl 4-hydroxylase, beta polypeptide [Source:MGI Symbol;Acc:MGI:97464]	P4hb	1.35808	1.27302	0.0255227	0.860896
ENSMUSG00000025133	7	97480956	integrator complex subunit 4 [Source:MGI Symbol;Acc:MGI:1917164]	Ints4	1.26085	1.00916	0.0268629	0.136927
ENSMUSG00000025137	11	120610087	phosphate cytidylyltransferase 2, ethanolamine [Source:MGI Symbol;Acc:MGI:1915921]	Pcyt2	0.914262	0.779888	0.00607931	0.325254
ENSMUSG00000025139	7	141874813	toll interacting protein [Source:MGI Symbol;Acc:MGI:1891808]	Tollip	1.53702	1.62215	5.89904e-20	0.764011
ENSMUSG00000025140	11	120635712	pyrroline-5-carboxylate reductase 1 [Source:MGI Symbol;Acc:MGI:2384795]	Pycr1	1.03885	2.03505	8.07358e-05	0.0121369
ENSMUSG00000025145	11	120713925	leucine rich repeat containing 45 [Source:MGI Symbol;Acc:MGI:2387183]	Lrrc45	0.873285	0.731796	0.0109239	0.445954
ENSMUSG00000025153	11	120805846	fatty acid synthase [Source:MGI Symbol;Acc:MGI:95485]	Fasn	0.935377	0.805234	0.00340645	0.238904
ENSMUSG00000025155	11	120789201	dihydrouridine synthase 1-like (S. cerevisiae) [Source:MGI Symbol;Acc:MGI:1915980]	Dus1l	0.796646	1.0416	0.0496583	0.0909872
ENSMUSG00000025161	11	120948480	solute carrier family 16 (monocarboxylic acid transporters), member 3 [Source:MGI Symbol;Acc:MGI:1933438]	Slc16a3	0.631681	1.69062	1.68452e-09	4.77654e-10
ENSMUSG00000025173	11	121327224	WD repeat domain 45B [Source:MGI Symbol;Acc:MGI:1914090]	Wdr45b	1.11454	1.24712	0.00711287	0.473228
ENSMUSG00000025175	11	121434913	fructosamine 3 kinase [Source:MGI Symbol;Acc:MGI:1926834]	Fn3k	0.761291	0.729462	0.0264579	0.828521
ENSMUSG00000025178	19	42090435	phosphatidylinositol 4-kinase type 2 alpha [Source:MGI Symbol;Acc:MGI:1934031]	Pi4k2a	0.859301	1.16075	0.0153099	0.0092779
ENSMUSG00000025190	19	43499752	glutamic-oxaloacetic transaminase 1, soluble [Source:MGI Symbol;Acc:MGI:95791]	Got1	2.04704	1.33271	2.32317e-16	0.00792873
ENSMUSG00000025203	19	44293676	stearoyl-Coenzyme A desaturase 2 [Source:MGI Symbol;Acc:MGI:98240]	Scd2	0.510745	0.831848	7.19228e-39	1.34651e-10
ENSMUSG00000025204	19	44548572	NADH dehydrogenase (ubiquinone) 1 beta subcomplex 8 [Source:MGI Symbol;Acc:MGI:1914514]	Ndufb8	0.854163	1.08637	0.0451569	0.0393124
ENSMUSG00000025224	19	46152509	golgi-specific brefeldin A-resistance factor 1 [Source:MGI Symbol;Acc:MGI:1861607]	Gbf1	1.21916	0.956157	0.0114253	0.0282509
ENSMUSG00000025225	19	46304737	nuclear factor of kappa light polypeptide gene enhancer in B cells 2, p49/p100 [Source:MGI Symbol;Acc:MGI:1099800]	Nfkb2	1.62569	1.05906	1.56483e-13	1.49853e-05
ENSMUSG00000025234	9	59388258	ariadne RBR E3 ubiquitin protein ligase 1 [Source:MGI Symbol;Acc:MGI:1344363]	Arih1	1.40148	1.1377	9.24242e-08	0.0681461
ENSMUSG00000025237	9	59617284	poly (ADP-ribose) polymerase family, member 6 [Source:MGI Symbol;Acc:MGI:1914537]	Parp6	1.10254	1.22914	0.032727	0.543429
ENSMUSG00000025246	X	77511013	transducin (beta)-like 1 X-linked [Source:MGI Symbol;Acc:MGI:1336172]	Tbl1x	0.999963	1.23342	0.00656675	0.0601278
ENSMUSG00000025262	X	151344175	family with sequence similarity 120, member C [Source:MGI Symbol;Acc:MGI:2387687]	Fam120c	1.36341	0.94374	0.0199965	0.0469112
ENSMUSG00000025278	14	7817957	filamin, beta [Source:MGI Symbol;Acc:MGI:2446089]	Flnb	1.40338	0.948356	0.00786873	0.0273718
ENSMUSG00000025290	14	24490681	ribosomal protein S24 [Source:MGI Symbol;Acc:MGI:98147]	Rps24	0.92964	1.21752	0.0478146	0.05512
ENSMUSG00000025314	2	90429754	protein tyrosine phosphatase, receptor type, J [Source:MGI Symbol;Acc:MGI:104574]	Ptprj	1.16071	1.22262	0.0206823	0.78334
ENSMUSG00000025316	8	121949750	BTG3 associated nuclear protein [Source:MGI Symbol;Acc:MGI:1889023]	Banp	1.33936	0.858011	0.00674246	0.0062563
ENSMUSG00000025324	7	58656166	ATPase, class V, type 10A [Source:MGI Symbol;Acc:MGI:1330809]	Atp10a	1.51802	1.00014	0.0238266	0.111488
ENSMUSG00000025337	5	130245731	Shwachman-Bodian-Diamond syndrome homolog (human) [Source:MGI Symbol;Acc:MGI:1913961]	Sbds	1.56786	1.15695	4.23044e-07	0.0501343
ENSMUSG00000025340	5	130171798	RAB guanine nucleotide exchange factor (GEF) 1 [Source:MGI Symbol;Acc:MGI:1929459]	Rabgef1	5.06115	1.97114	1.55299e-32	7.12016e-05
ENSMUSG00000025351	10	128908919	CD63 antigen [Source:MGI Symbol;Acc:MGI:99529]	Cd63	1.13704	1.14827	0.00318426	0.944899
ENSMUSG00000025371	11	119913441	charged multivesicular body protein 6 [Source:MGI Symbol;Acc:MGI:3583942]	Chmp6	0.817211	0.985352	0.0373618	0.177782
ENSMUSG00000025372	11	119942763	brain-specific angiogenesis inhibitor 1-associated protein 2 [Source:MGI Symbol;Acc:MGI:2137336]	Baiap2	1.65826	1.2904	0.000331343	0.392438
ENSMUSG00000025375	11	120007313	apoptosis-associated tyrosine kinase [Source:MGI Symbol;Acc:MGI:1197518]	Aatk	0.740047	1.03072	0.00102768	0.0112882
ENSMUSG00000025377	11	120090531	ENTH domain containing 2 [Source:MGI Symbol;Acc:MGI:1926027]	Enthd2	0.784463	0.779988	6.02768e-05	0.996439
ENSMUSG00000025395	10	128015168	DNA primase, p49 subunit [Source:MGI Symbol;Acc:MGI:97757]	Prim1	1.4052	0.685488	0.000151289	6.75704e-05
ENSMUSG00000025403	10	127517123	serine hydroxymethyltransferase 2 (mitochondrial) [Source:MGI Symbol;Acc:MGI:1277989]	Shmt2	1.33736	1.33981	0.000296027	0.994447
ENSMUSG00000025404	10	127380327	R3H domain containing 2 [Source:MGI Symbol;Acc:MGI:1919000]	R3hdm2	1.21555	1.0919	0.0242379	0.515955
ENSMUSG00000025408	10	127290774	DNA-damage inducible transcript 3 [Source:MGI Symbol;Acc:MGI:109247]	Ddit3	2.68879	1.43643	1.04472e-52	6.08621e-09
ENSMUSG00000025413	4	106662256	tetratricopeptide repeat domain 4 [Source:MGI Symbol;Acc:MGI:1919604]	Ttc4	0.821989	0.845026	0.0317441	0.904937
ENSMUSG00000025422	10	127078907	ArfGAP with GTPase domain, ankyrin repeat and PH domain 2 [Source:MGI Symbol;Acc:MGI:3580016]	Agap2	1.03189	0.828043	0.0141445	0.0424018
ENSMUSG00000025423	18	77065208	protein inhibitor of activated STAT 2 [Source:MGI Symbol;Acc:MGI:1096566]	Pias2	1.2408	1.05863	0.0268584	0.307813
ENSMUSG00000025431	17	40293758	cysteine-rich secretory protein 1 [Source:MGI Symbol;Acc:MGI:102553]	Crisp1	0.949401	1.45699	0.00183277	0.00822342
ENSMUSG00000025473	7	139978932	a disintegrin and metallopeptidase domain 8 [Source:MGI Symbol;Acc:MGI:107825]	Adam8	1.3209	1.26615	6.01745e-07	0.781035
ENSMUSG00000025477	7	139389109	inositol polyphosphate-5-phosphatase A [Source:MGI Symbol;Acc:MGI:2686961]	Inpp5a	1.17896	1.3879	8.4379e-05	0.307097
ENSMUSG00000025485	7	140856957	resistance to inhibitors of cholinesterase 8 homolog (C. elegans) [Source:MGI Symbol;Acc:MGI:2141866]	Ric8	0.835958	1.0942	0.0020498	0.00227318
ENSMUSG00000025491	7	140967221	interferon induced transmembrane protein 1 [Source:MGI Symbol;Acc:MGI:1915963]	Ifitm1	0.889468	1.25372	0.00280695	0.00297675
ENSMUSG00000025492	7	141009586	interferon induced transmembrane protein 3 [Source:MGI Symbol;Acc:MGI:1913391]	Ifitm3	0.837391	1.79523	1.18936e-09	6.25796e-08
ENSMUSG00000025505	7	141327739	transmembrane protein 80 [Source:MGI Symbol;Acc:MGI:1918698]	Tmem80	0.806927	0.731905	0.00192871	0.710727
ENSMUSG00000025507	7	141438113	p53 induced death domain protein 1 [Source:MGI Symbol;Acc:MGI:1889507]	Pidd1	0.910642	0.662148	0.00136312	0.123539
ENSMUSG00000025510	7	141467362	CD151 antigen [Source:MGI Symbol;Acc:MGI:1096360]	Cd151	0.67849	0.836607	0.000141676	0.262944
ENSMUSG00000025511	7	141475240	tetraspanin 4 [Source:MGI Symbol;Acc:MGI:1928097]	Tspan4	0.830629	1.25092	0.000305658	0.000159798
ENSMUSG00000025521	8	64947185	transmembrane protein 192 [Source:MGI Symbol;Acc:MGI:1920317]	Tmem192	0.765545	1.02929	0.00801471	0.0368059
ENSMUSG00000025538	5	129846986	sulfatase modifying factor 2 [Source:MGI Symbol;Acc:MGI:1915152]	Sumf2	1.28029	1.0513	0.0389899	0.27807
ENSMUSG00000025571	11	117654289	trinucleotide repeat containing 6C [Source:MGI Symbol;Acc:MGI:2443265]	Tnrc6c	1.2194	0.74717	0.00157732	0.00106791
ENSMUSG00000025574	11	117815526	thymidine kinase 1 [Source:MGI Symbol;Acc:MGI:98763]	Tk1	1.10079	0.557363	5.36965e-09	1.87106e-06
ENSMUSG00000025577	11	119022962	chromobox 2 [Source:MGI Symbol;Acc:MGI:88289]	Cbx2	0.757592	0.612096	0.000318525	0.572647
ENSMUSG00000025578	11	119036305	chromobox 8 [Source:MGI Symbol;Acc:MGI:1353589]	Cbx8	0.728601	0.795385	0.0120523	0.683849
ENSMUSG00000025580	11	119288363	eukaryotic translation initiation factor 4A3 [Source:MGI Symbol;Acc:MGI:1923731]	Eif4a3	1.12761	1.18238	0.0350255	0.795598
ENSMUSG00000025613	16	87483326	chaperonin containing Tcp1, subunit 8 (theta) [Source:MGI Symbol;Acc:MGI:107183]	Cct8	1.11208	1.12425	0.0353243	0.953051
ENSMUSG00000025626	X	52912266	PHD finger protein 6 [Source:MGI Symbol;Acc:MGI:1918248]	Phf6	1.67402	0.889036	1.53053e-12	1.68509e-09
ENSMUSG00000025647	9	109038565	shisa family member 5 [Source:MGI Symbol;Acc:MGI:1915044]	Shisa5	0.918398	1.19865	0.0072343	0.00803225
ENSMUSG00000025722	7	80890723	WD repeat domain 73 [Source:MGI Symbol;Acc:MGI:1919218]	Wdr73	0.806819	0.868541	0.042735	0.732715
ENSMUSG00000025723	7	80902227	neuromedin B [Source:MGI Symbol;Acc:MGI:1915289]	Nmb	0.677144	1.88112	3.04201e-07	1.41963e-07
ENSMUSG00000025724	7	80904889	SEC11 homolog A, signal peptidase complex subunit [Source:MGI Symbol;Acc:MGI:1929464]	Sec11a	0.897346	1.15241	0.0256606	0.01676
ENSMUSG00000025735	17	25834465	rhomboid, veinlet-like 1 (Drosophila) [Source:MGI Symbol;Acc:MGI:2384891]	Rhbdl1	0.703375	0.747249	0.0104747	0.657303
ENSMUSG00000025737	17	25823627	WD repeat domain 24 [Source:MGI Symbol;Acc:MGI:2446285]	Wdr24	0.779933	0.938762	0.00646935	0.197172
ENSMUSG00000025746	5	30013114	interleukin 6 [Source:MGI Symbol;Acc:MGI:96559]	Il6	5.08306	3.06693	1.9161e-06	0.685428
ENSMUSG00000025757	3	40744495	heat shock protein 4 like [Source:MGI Symbol;Acc:MGI:107422]	Hspa4l	1.73094	0.940938	0.000296871	0.00402333
ENSMUSG00000025758	3	40800019	polo-like kinase 4 [Source:MGI Symbol;Acc:MGI:101783]	Plk4	1.34713	0.643698	9.14423e-07	5.8774e-07
ENSMUSG00000025766	3	41742611	DNA segment, Chr 3, ERATO Doi 751, expressed [Source:MGI Symbol;Acc:MGI:1289213]	D3Ertd751e	0.824715	0.801455	0.00678792	0.941384
ENSMUSG00000025782	2	9914552	TAF3 RNA polymerase II, TATA box binding protein (TBP)-associated factor [Source:MGI Symbol;Acc:MGI:2388097]	Taf3	1.50348	1.10856	7.77307e-05	0.0735647
ENSMUSG00000025794	9	120571517	ribosomal protein L14 [Source:MGI Symbol;Acc:MGI:1914365]	Rpl14	0.963534	1.22683	0.00907404	0.0297821
ENSMUSG00000025804	9	123962126	chemokine (C-C motif) receptor 1 [Source:MGI Symbol;Acc:MGI:104618]	Ccr1	1.61589	1.8607	2.17889e-19	0.260011
ENSMUSG00000025809	8	128685654	integrin beta 1 (fibronectin receptor beta) [Source:MGI Symbol;Acc:MGI:96610]	Itgb1	1.0318	1.17076	0.0268584	0.243883
ENSMUSG00000025813	7	81600481	homer scaffolding protein 2 [Source:MGI Symbol;Acc:MGI:1347354]	Homer2	1.24025	1.96972	9.08125e-14	9.95384e-05
ENSMUSG00000025816	2	5870987	Sec61, alpha subunit 2 (S. cerevisiae) [Source:MGI Symbol;Acc:MGI:1931071]	Sec61a2	0.74502	0.895501	0.00678792	0.332421
ENSMUSG00000025821	6	47877204	zinc finger protein 282 [Source:MGI Symbol;Acc:MGI:2141413]	Zfp282	0.905523	0.753112	0.0375396	0.429342
ENSMUSG00000025862	X	42149317	stromal antigen 2 [Source:MGI Symbol;Acc:MGI:1098583]	Stag2	1.29485	1.08632	0.00195546	0.212705
ENSMUSG00000025880	18	75367529	SMAD family member 7 [Source:MGI Symbol;Acc:MGI:1100518]	Smad7	3.57965	1.82981	0.00363842	0.478523
ENSMUSG00000025921	1	16105774	retinol dehydrogenase 10 (all-trans) [Source:MGI Symbol;Acc:MGI:1924238]	Rdh10	1.34317	0.919195	0.0427173	0.060513
ENSMUSG00000025931	1	20890606	progestin and adipoQ receptor family member VIII [Source:MGI Symbol;Acc:MGI:1921479]	Paqr8	0.69417	0.936633	0.0160676	0.143741
ENSMUSG00000025956	1	64606473	methyltransferase like 21A [Source:MGI Symbol;Acc:MGI:1914349]	Mettl21a	0.737716	0.81807	1.66242e-05	0.453989
ENSMUSG00000025959	1	64029447	Kruppel-like factor 7 (ubiquitous) [Source:MGI Symbol;Acc:MGI:1935151]	Klf7	1.82767	0.95714	3.70783e-13	1.18804e-07
ENSMUSG00000025981	1	55052770	coenzyme Q10B [Source:MGI Symbol;Acc:MGI:1915126]	Coq10b	2.0485	1.66037	1.31031e-08	0.596683
ENSMUSG00000025986	1	46807544	solute carrier family 39 (zinc transporter), member 10 [Source:MGI Symbol;Acc:MGI:1914515]	Slc39a10	1.22087	0.835527	0.0345654	0.0213507
ENSMUSG00000026004	1	66719248	KAT8 regulatory NSL complex subunit 1-like [Source:MGI Symbol;Acc:MGI:1915941]	Kansl1l	1.39916	0.829758	0.000295223	0.000265804
ENSMUSG00000026009	1	60977927	inducible T cell co-stimulator [Source:MGI Symbol;Acc:MGI:1858745]	Icos	1.01689	1.68951	0.0325823	0.0883226
ENSMUSG00000026018	1	59982490	islet cell autoantigen 1-like [Source:MGI Symbol;Acc:MGI:1917625]	Ica1l	0.783272	0.701779	0.00348154	0.697349
ENSMUSG00000026020	1	59684971	NOP58 ribonucleoprotein [Source:MGI Symbol;Acc:MGI:1933184]	Nop58	1.57673	1.12933	1.34587e-10	0.00419224
ENSMUSG00000026021	1	59586558	small ubiquitin-like modifier 1 [Source:MGI Symbol;Acc:MGI:1197010]	Sumo1	1.06971	1.30716	0.0180428	0.264917
ENSMUSG00000026031	1	58711508	CASP8 and FADD-like apoptosis regulator [Source:MGI Symbol;Acc:MGI:1336166]	Cflar	1.21661	0.875208	0.0142879	0.00991791
ENSMUSG00000026034	1	58410189	CDC-like kinase 1 [Source:MGI Symbol;Acc:MGI:107403]	Clk1	2.03982	0.838912	1.04398e-05	6.54533e-05
ENSMUSG00000026039	1	57995971	shugoshin-like 2a (S. pombe) [Source:MGI Symbol;Acc:MGI:1098767]	Sgol2a	0.951614	0.632358	0.000597236	0.0400346
ENSMUSG00000026064	1	30940302	protein tyrosine phosphatase 4a1 [Source:MGI Symbol;Acc:MGI:1277096]	Ptp4a1	1.37	1.56967	0.000813099	0.689943
ENSMUSG00000026068	1	40515362	interleukin 18 receptor accessory protein [Source:MGI Symbol;Acc:MGI:1338888]	Il18rap	0.820983	1.33653	0.00848028	0.00587608
ENSMUSG00000026069	1	40429570	interleukin 1 receptor-like 1 [Source:MGI Symbol;Acc:MGI:98427]	Il1rl1	1.2792	1.01382	0.00145747	0.0427635
ENSMUSG00000026073	1	40074079	interleukin 1 receptor, type II [Source:MGI Symbol;Acc:MGI:96546]	Il1r2	2.10827	1.69317	1.3448e-20	0.406059
ENSMUSG00000026074	1	39900913	mitogen-activated protein kinase kinase kinase kinase 4 [Source:MGI Symbol;Acc:MGI:1349394]	Map4k4	1.15351	1.27416	0.00015462	0.460099
ENSMUSG00000026094	1	53755506	serine/threonine kinase 17b (apoptosis-inducing) [Source:MGI Symbol;Acc:MGI:2138162]	Stk17b	1.45916	2.71377	4.22256e-11	0.0167923
ENSMUSG00000026098	1	53189187	postmeiotic segregation increased 1 (S. cerevisiae) [Source:MGI Symbol;Acc:MGI:1202302]	Pms1	1.35872	0.948762	0.0235686	0.0563136
ENSMUSG00000026103	1	52163448	glutaminase [Source:MGI Symbol;Acc:MGI:95752]	Gls	1.49604	1.04411	4.83301e-05	0.0159432
ENSMUSG00000026104	1	52119440	signal transducer and activator of transcription 1 [Source:MGI Symbol;Acc:MGI:103063]	Stat1	1.22054	0.811759	0.0213854	0.0126866
ENSMUSG00000026107	1	51465862	nucleic acid binding protein 1 [Source:MGI Symbol;Acc:MGI:1923258]	Nabp1	2.72638	1.56764	7.963e-84	3.14399e-10
ENSMUSG00000026109	1	50900647	transmembrane protein with EGF-like and two follistatin-like domains 2 [Source:MGI Symbol;Acc:MGI:1861735]	Tmeff2	1.28328	1.32795	0.0012569	0.0629698
ENSMUSG00000026116	1	36792191	transmembrane protein 131 [Source:MGI Symbol;Acc:MGI:1927110]	Tmem131	1.19823	1.12974	0.0146402	0.720842
ENSMUSG00000026121	1	36548639	sema domain, immunoglobulin domain (Ig), transmembrane domain (TM) and short cytoplasmic domain, (semaphorin) 4C [Source:MGI Symbol;Acc:MGI:109252]	Sema4c	0.654237	1.22563	0.00493429	0.0045884
ENSMUSG00000026123	1	34849976	pleckstrin homology domain containing, family B (evectins) member 2 [Source:MGI Symbol;Acc:MGI:2385825]	Plekhb2	0.913093	1.32937	0.00036866	0.00122073
ENSMUSG00000026126	1	34459762	protein tyrosine phosphatase, non-receptor type 18 [Source:MGI Symbol;Acc:MGI:108410]	Ptpn18	0.759025	1.35124	0.000151238	6.91416e-05
ENSMUSG00000026127	1	34439851	IMP4, U3 small nucleolar ribonucleoprotein [Source:MGI Symbol;Acc:MGI:106572]	Imp4	1.05578	1.27193	0.00244032	0.139732
ENSMUSG00000026131	1	33908225	dystonin [Source:MGI Symbol;Acc:MGI:104627]	Dst	1.18752	1.28574	0.0068929	0.662069
ENSMUSG00000026134	1	33453810	DNA primase, p58 subunit [Source:MGI Symbol;Acc:MGI:97758]	Prim2	1.32355	0.808764	0.00116563	0.0006868
ENSMUSG00000026142	1	82316452	rhomboid domain containing 1 [Source:MGI Symbol;Acc:MGI:1924117]	Rhbdd1	1.22665	1.18217	0.00283332	0.838979
ENSMUSG00000026185	1	72857932	insulin-like growth factor binding protein 5 [Source:MGI Symbol;Acc:MGI:96440]	Igfbp5	0.939014	1.343	0.000611526	0.00351892
ENSMUSG00000026187	1	72307421	X-ray repair complementing defective repair in Chinese hamster cells 5 [Source:MGI Symbol;Acc:MGI:104517]	Xrcc5	1.31823	0.930882	0.00573635	0.0140474
ENSMUSG00000026196	1	71027498	BRCA1 associated RING domain 1 [Source:MGI Symbol;Acc:MGI:1328361]	Bard1	1.33411	0.638166	0.000184111	0.000138737
ENSMUSG00000026198	1	75171717	ATP-binding cassette, sub-family B (MDR/TAP), member 6 [Source:MGI Symbol;Acc:MGI:1921354]	Abcb6	1.4841	0.714249	0.00749466	0.0038499
ENSMUSG00000026199	1	75192151	ankyrin repeat and zinc finger domain containing 1 [Source:MGI Symbol;Acc:MGI:1098746]	Ankzf1	0.706286	0.874429	0.0038989	0.299485
ENSMUSG00000026201	1	75210838	serine/threonine kinase 16 [Source:MGI Symbol;Acc:MGI:1313271]	Stk16	0.922647	0.783185	0.0217885	0.357536
ENSMUSG00000026219	1	84721189	thyroid hormone receptor interactor 12 [Source:MGI Symbol;Acc:MGI:1309481]	Trip12	1.20956	0.965568	0.0242379	0.0556359
ENSMUSG00000026223	1	85894281	integral membrane protein 2C [Source:MGI Symbol;Acc:MGI:1927594]	Itm2c	0.901146	1.25957	0.00353763	0.00408677
ENSMUSG00000026224	1	85928483	RIKEN cDNA 4933407L21 gene [Source:MGI Symbol;Acc:MGI:1918391]	4933407L21Rik	2.86362	1.49748	3.64641e-11	0.0236854
ENSMUSG00000026234	1	86344719	nucleolin [Source:MGI Symbol;Acc:MGI:97286]	Ncl	1.28928	1.13242	0.000271756	0.348591
ENSMUSG00000026238	1	86526726	prothymosin alpha [Source:MGI Symbol;Acc:MGI:97803]	Ptma	1.51124	1.00217	0.0142115	0.0828539
ENSMUSG00000026240	1	86582904	COP9 signalosome subunit 7B [Source:MGI Symbol;Acc:MGI:1349388]	Cops7b	0.829143	0.721099	0.0323951	0.674755
ENSMUSG00000026245	1	78417975	phenylalanyl-tRNA synthetase, beta subunit [Source:MGI Symbol;Acc:MGI:1346035]	Farsb	1.27237	1.18967	0.00749393	0.753436
ENSMUSG00000026248	1	79776018	mitochondrial ribosomal protein L44 [Source:MGI Symbol;Acc:MGI:1916413]	Mrpl44	0.693546	0.830564	0.000547732	0.361682
ENSMUSG00000026269	1	92910783	arginyl aminopeptidase (aminopeptidase B)-like 1 [Source:MGI Symbol;Acc:MGI:1914170]	Rnpepl1	0.853121	0.887837	0.0390406	0.831533
ENSMUSG00000026270	1	92934376	calpain 10 [Source:MGI Symbol;Acc:MGI:1344392]	Capn10	0.724435	0.773233	0.000795462	0.748993
ENSMUSG00000026273	1	93299211	mitochondrial transcription termination factor 4 [Source:MGI Symbol;Acc:MGI:1918355]	Mterf4	0.651241	0.917543	0.000274646	0.0539296
ENSMUSG00000026274	1	93308770	PAS domain containing serine/threonine kinase [Source:MGI Symbol;Acc:MGI:2155936]	Pask	1.31001	0.765901	0.0197871	0.011735
ENSMUSG00000026277	1	93619751	serine/threonine kinase 25 (yeast) [Source:MGI Symbol;Acc:MGI:1891699]	Stk25	0.937577	0.863391	0.0486411	0.549727
ENSMUSG00000026281	1	93792576	deoxythymidylate kinase [Source:MGI Symbol;Acc:MGI:108396]	Dtymk	1.10117	0.776914	0.0303082	0.036161
ENSMUSG00000026283	1	93803965	inhibitor of growth family, member 5 [Source:MGI Symbol;Acc:MGI:1922816]	Ing5	1.39436	0.97321	0.00127097	0.0155112
ENSMUSG00000026288	1	87620312	inositol polyphosphate-5-phosphatase D [Source:MGI Symbol;Acc:MGI:107357]	Inpp5d	1.17243	1.09502	0.00400529	0.55336
ENSMUSG00000026305	1	90998737	leucine rich repeat (in FLII) interacting protein 1 [Source:MGI Symbol;Acc:MGI:1342770]	Lrrfip1	1.21427	1.26495	2.76895e-05	0.780222
ENSMUSG00000026317	8	14881335	ceroid-lipofuscinosis, neuronal 8 [Source:MGI Symbol;Acc:MGI:1349447]	Cln8	1.79157	1.37559	0.0017777	0.527578
ENSMUSG00000026341	1	125392905	ARP3 actin-related protein 3 [Source:MGI Symbol;Acc:MGI:1921367]	Actr3	1.16944	1.03836	0.0338202	0.310821
ENSMUSG00000026353	1	128243964	UBX domain protein 4 [Source:MGI Symbol;Acc:MGI:1915062]	Ubxn4	1.22729	1.07669	0.00142528	0.244505
ENSMUSG00000026355	1	128331590	minichromosome maintenance deficient 6 (MIS5 homolog, S. pombe) (S. cerevisiae) [Source:MGI Symbol;Acc:MGI:1298227]	Mcm6	1.5065	0.828834	1.73427e-07	4.12291e-07
ENSMUSG00000026356	1	128363707	aspartyl-tRNA synthetase [Source:MGI Symbol;Acc:MGI:2442544]	Dars	1.20473	1.18334	0.00746877	0.930508
ENSMUSG00000026358	1	144242296	regulator of G-protein signaling 1 [Source:MGI Symbol;Acc:MGI:1354694]	Rgs1	3.88861	10.8993	0.0077101	0.510759
ENSMUSG00000026360	1	143999338	regulator of G-protein signaling 2 [Source:MGI Symbol;Acc:MGI:1098271]	Rgs2	4.3536	6.07451	7.8067e-05	0.756685
ENSMUSG00000026385	1	120113280	diazepam binding inhibitor [Source:MGI Symbol;Acc:MGI:94865]	Dbi	0.776944	0.87711	0.00122224	0.417762
ENSMUSG00000026393	1	138482875	NIMA (never in mitosis gene a)-related expressed kinase 7 [Source:MGI Symbol;Acc:MGI:1890645]	Nek7	1.05716	1.28504	6.2017e-05	0.0501598
ENSMUSG00000026399	1	130439027	CD55 molecule, decay accelerating factor for complement [Source:MGI Symbol;Acc:MGI:104850]	Cd55	0.903961	1.63569	7.41066e-07	2.76034e-05
ENSMUSG00000026401	1	130388537	CD55 molecule, decay accelerating factor for complement B [Source:MGI Symbol;Acc:MGI:104849]	Cd55b	0.632068	1.1867	0.0114253	0.0148957
ENSMUSG00000026413	1	135871395	plakophilin 1 [Source:MGI Symbol;Acc:MGI:1328359]	Pkp1	0.830447	0.648532	0.000153647	0.278445
ENSMUSG00000026425	1	131285251	SLIT-ROBO Rho GTPase activating protein 2 [Source:MGI Symbol;Acc:MGI:109605]	Srgap2	1.20287	1.08333	0.0355737	0.514254
ENSMUSG00000026430	1	131176410	Ras association (RalGDS/AF-6) domain family member 5 [Source:MGI Symbol;Acc:MGI:1926375]	Rassf5	2.10039	1.26529	1.03446e-30	1.93115e-06
ENSMUSG00000026435	1	131962967	solute carrier family 45, member 3 [Source:MGI Symbol;Acc:MGI:1922082]	Slc45a3	0.911594	1.58342	6.45634e-18	5.24003e-13
ENSMUSG00000026437	1	132112237	cyclin-dependent kinase 18 [Source:MGI Symbol;Acc:MGI:97518]	Cdk18	1.35266	1.70436	0.000105164	0.233535
ENSMUSG00000026457	1	134415378	adiponectin receptor 1 [Source:MGI Symbol;Acc:MGI:1919924]	Adipor1	1.21632	1.21862	0.00238693	0.982362
ENSMUSG00000026463	1	133699457	ATPase, Ca++ transporting, plasma membrane 4 [Source:MGI Symbol;Acc:MGI:88111]	Atp2b4	1.747	1.70792	3.01304e-15	0.673545
ENSMUSG00000026469	1	155275701	xenotropic and polytropic retrovirus receptor 1 [Source:MGI Symbol;Acc:MGI:97932]	Xpr1	1.14291	0.897243	0.044387	0.0292524
ENSMUSG00000026475	1	153740349	regulator of G-protein signaling 16 [Source:MGI Symbol;Acc:MGI:108407]	Rgs16	1.97926	1.20968	0.000105164	NA
ENSMUSG00000026478	1	153218922	laminin, gamma 1 [Source:MGI Symbol;Acc:MGI:99914]	Lamc1	1.21372	1.18019	0.000994848	0.877107
ENSMUSG00000026480	1	152800194	neutrophil cytosolic factor 2 [Source:MGI Symbol;Acc:MGI:97284]	Ncf2	1.28	1.16024	1.14088e-05	0.455559
ENSMUSG00000026484	1	151458004	ring finger protein 2 [Source:MGI Symbol;Acc:MGI:1101759]	Rnf2	1.44721	1.11994	1.44534e-06	0.0511133
ENSMUSG00000026509	1	182467260	calpain 2 [Source:MGI Symbol;Acc:MGI:88264]	Capn2	1.04157	1.41881	4.20646e-09	0.00060076
ENSMUSG00000026511	1	182124737	signal recognition particle 9 [Source:MGI Symbol;Acc:MGI:1350930]	Srp9	0.863485	1.15309	0.0445042	0.0283377
ENSMUSG00000026544	1	172630764	dual specificity phosphatase 23 [Source:MGI Symbol;Acc:MGI:1915690]	Dusp23	0.733539	0.926984	0.0089466	0.252003
ENSMUSG00000026547	1	172500047	transgelin 2 [Source:MGI Symbol;Acc:MGI:1312985]	Tagln2	1.02205	1.24599	0.000491905	0.0369108
ENSMUSG00000026553	1	172082529	coatomer protein complex subunit alpha [Source:MGI Symbol;Acc:MGI:1334462]	Copa	1.11255	1.13014	0.0200815	0.91163
ENSMUSG00000026558	1	167222883	uridine-cytidine kinase 2 [Source:MGI Symbol;Acc:MGI:1931744]	Uck2	1.84946	1.17939	8.3468e-10	0.00722394
ENSMUSG00000026576	1	164437109	ATPase, Na+/K+ transporting, beta 1 polypeptide [Source:MGI Symbol;Acc:MGI:88108]	Atp1b1	0.725376	1.31675	8.54179e-08	4.14409e-08
ENSMUSG00000026584	1	163929100	SCY1-like 3 (S. cerevisiae) [Source:MGI Symbol;Acc:MGI:1921385]	Scyl3	0.810908	0.879001	0.030726	0.700009
ENSMUSG00000026596	1	156558786	v-abl Abelson murine leukemia viral oncogene 2 (arg, Abelson-related gene) [Source:MGI Symbol;Acc:MGI:87860]	Abl2	1.52333	1.12	1.34947e-09	0.0107802
ENSMUSG00000026602	1	156310727	nephrosis 2, podocin [Source:MGI Symbol;Acc:MGI:2157018]	Nphs2	1.66306	0.931133	0.002341	0.0129604
ENSMUSG00000026605	1	189640606	centromere protein F [Source:MGI Symbol;Acc:MGI:1313302]	Cenpf	0.884348	0.5736	1.86543e-10	0.00187622
ENSMUSG00000026615	1	185363044	glutamyl-prolyl-tRNA synthetase [Source:MGI Symbol;Acc:MGI:97838]	Eprs	1.27147	1.38507	7.52958e-06	0.666429
ENSMUSG00000026622	1	191821444	NIMA (never in mitosis gene a)-related expressed kinase 2 [Source:MGI Symbol;Acc:MGI:109359]	Nek2	1.02633	0.612576	1.64295e-05	0.00161471
ENSMUSG00000026627	1	191325912	transmembrane protein 206 [Source:MGI Symbol;Acc:MGI:1914200]	Tmem206	1.40964	0.948718	0.000932028	0.0071455
ENSMUSG00000026628	1	191170296	activating transcription factor 3 [Source:MGI Symbol;Acc:MGI:109384]	Atf3	27.9904	3.02879	1.43167e-10	0.00586223
ENSMUSG00000026637	1	191997205	TNF receptor-associated factor 5 [Source:MGI Symbol;Acc:MGI:107548]	Traf5	1.25272	1.09562	0.0267922	0.470036
ENSMUSG00000026641	1	171411313	upstream transcription factor 1 [Source:MGI Symbol;Acc:MGI:99542]	Usf1	0.657132	0.954285	3.74402e-07	0.00222978
ENSMUSG00000026643	2	3284212	N-myristoyltransferase 2 [Source:MGI Symbol;Acc:MGI:1202298]	Nmt2	1.00553	1.1933	0.0477324	0.174051
ENSMUSG00000026648	2	3424131	DNA cross-link repair 1C [Source:MGI Symbol;Acc:MGI:2441769]	Dclre1c	1.46037	0.741244	3.2513e-07	1.55961e-07
ENSMUSG00000026655	2	3613758	family with sequence similarity 107, member B [Source:MGI Symbol;Acc:MGI:1913790]	Fam107b	2.2921	1.60435	1.85703e-80	0.000175063
ENSMUSG00000026657	2	4017717	FERM domain containing 4A [Source:MGI Symbol;Acc:MGI:1919850]	Frmd4a	1.1046	1.21397	0.000635094	0.436561
ENSMUSG00000026663	1	170704674	activating transcription factor 6 [Source:MGI Symbol;Acc:MGI:1926157]	Atf6	1.10178	1.38235	0.000162743	0.112782
ENSMUSG00000026669	2	4989714	minichromosome maintenance deficient 10 (S. cerevisiae) [Source:MGI Symbol;Acc:MGI:1917274]	Mcm10	1.58369	0.597636	1.16138e-09	3.77959e-10
ENSMUSG00000026670	1	170141938	UDP-N-acetylglucosamine pyrophosphorylase 1 [Source:MGI Symbol;Acc:MGI:1334459]	Uap1	1.24681	1.32399	3.90597e-07	0.655832
ENSMUSG00000026672	2	5020642	optineurin [Source:MGI Symbol;Acc:MGI:1918898]	Optn	1.04163	0.83444	0.0496341	0.0809003
ENSMUSG00000026683	1	169497934	NUF2, NDC80 kinetochore complex component, homolog (S. cerevisiae) [Source:MGI Symbol;Acc:MGI:1914227]	Nuf2	1.05821	0.560067	2.20466e-08	1.6936e-05
ENSMUSG00000026696	1	162570515	vesicle-associated membrane protein 4 [Source:MGI Symbol;Acc:MGI:1858730]	Vamp4	1.06182	1.34557	0.0220544	0.22918
ENSMUSG00000026701	1	161240112	peroxiredoxin 6 [Source:MGI Symbol;Acc:MGI:894320]	Prdx6	1.11026	1.23015	0.00247798	0.446806
ENSMUSG00000026705	1	161088375	kelch-like 20 [Source:MGI Symbol;Acc:MGI:2444855]	Klhl20	0.843784	0.856628	0.0104019	0.924859
ENSMUSG00000026712	2	14229392	mannose receptor, C type 1 [Source:MGI Symbol;Acc:MGI:97142]	Mrc1	0.490224	0.748459	0.00475553	0.819861
ENSMUSG00000026728	2	13573927	vimentin [Source:MGI Symbol;Acc:MGI:98932]	Vim	1.1804	1.35206	6.24808e-07	0.26803
ENSMUSG00000026739	2	18677018	Bmi1 polycomb ring finger oncogene [Source:MGI Symbol;Acc:MGI:88174]	Bmi1	1.21106	0.992979	0.0172576	0.0835039
ENSMUSG00000026743	2	18055237	myeloid/lymphoid or mixed-lineage leukemia (trithorax homolog, Drosophila); translocated to, 10 [Source:MGI Symbol;Acc:MGI:1329038]	Mllt10	1.26081	1.06609	0.00216227	0.175273
ENSMUSG00000026748	2	16356304	plexin domain containing 2 [Source:MGI Symbol;Acc:MGI:1914698]	Plxdc2	1.12869	1.27638	6.25911e-06	0.252155
ENSMUSG00000026749	2	38511643	NIMA (never in mitosis gene a)-related expressed kinase 6 [Source:MGI Symbol;Acc:MGI:1891638]	Nek6	1.04319	1.27747	0.0376735	0.254599
ENSMUSG00000026754	2	39016155	golgi autoantigen, golgin subfamily a, 1 [Source:MGI Symbol;Acc:MGI:1924149]	Golga1	0.74691	0.565593	3.99127e-06	0.267588
ENSMUSG00000026755	2	39005348	actin related protein 2/3 complex, subunit 5-like [Source:MGI Symbol;Acc:MGI:1921442]	Arpc5l	0.817393	0.980923	0.0371801	0.190952
ENSMUSG00000026770	2	11642807	interleukin 2 receptor, alpha chain [Source:MGI Symbol;Acc:MGI:96549]	Il2ra	0.791039	1.26437	5.30424e-08	2.24852e-08
ENSMUSG00000026773	2	11471433	6-phosphofructo-2-kinase/fructose-2,6-biphosphatase 3 [Source:MGI Symbol;Acc:MGI:2181202]	Pfkfb3	1.2839	1.15856	0.000152362	0.45547
ENSMUSG00000026779	2	23115606	microtubule associated serine/threonine kinase-like [Source:MGI Symbol;Acc:MGI:1914371]	Mastl	1.20395	0.618891	0.000903052	0.0016477
ENSMUSG00000026782	1	60409619	abl-interactor 2 [Source:MGI Symbol;Acc:MGI:106913]	Abi2	0.874135	1.37605	0.000543682	0.000924857
ENSMUSG00000026786	2	22774094	amyloid beta (A4) precursor protein-binding, family B, member 1 interacting protein [Source:MGI Symbol;Acc:MGI:1861354]	Apbb1ip	1.19574	1.13439	0.011001	0.765105
ENSMUSG00000026791	2	32972990	solute carrier family 2, (facilitated glucose transporter), member 8 [Source:MGI Symbol;Acc:MGI:1860103]	Slc2a8	0.685746	1.06603	0.00965829	0.0300894
ENSMUSG00000026799	2	29346819	mediator complex subunit 27 [Source:MGI Symbol;Acc:MGI:1916225]	Med27	1.18437	1.25254	0.010828	0.796279
ENSMUSG00000026803	2	29060262	transcription termination factor, RNA polymerase I [Source:MGI Symbol;Acc:MGI:105044]	Ttf1	0.808162	0.762507	0.0139942	0.862193
ENSMUSG00000026810	2	32570858	dolichol-phosphate (beta-D) mannosyltransferase 2 [Source:MGI Symbol;Acc:MGI:1330238]	Dpm2	0.837916	0.908985	0.0404262	0.638433
ENSMUSG00000026811	2	32599709	ST6 (alpha-N-acetyl-neuraminyl-2,3-beta-galactosyl-1,3)-N-acetylgalactosaminide alpha-2,6-sialyltransferase 6 [Source:MGI Symbol;Acc:MGI:1355316]	St6galnac6	0.670542	1.17284	9.90393e-05	0.000209781
ENSMUSG00000026812	2	28641228	tuberous sclerosis 1 [Source:MGI Symbol;Acc:MGI:1929183]	Tsc1	1.00148	0.762746	0.000781012	0.0205579
ENSMUSG00000026817	2	32621758	adenylate kinase 1 [Source:MGI Symbol;Acc:MGI:87977]	Ak1	0.79267	0.725424	0.0185101	0.864589
ENSMUSG00000026819	2	32414487	solute carrier family 25 (mitochondrial carrier, phosphate carrier), member 25 [Source:MGI Symbol;Acc:MGI:1915913]	Slc25a25	1.14788	1.72878	0.0148253	0.236157
ENSMUSG00000026826	2	57106830	nuclear receptor subfamily 4, group A, member 2 [Source:MGI Symbol;Acc:MGI:1352456]	Nr4a2	31.5348	5.81801	1.451e-05	0.506588
ENSMUSG00000026827	2	57237635	glycerol phosphate dehydrogenase 2, mitochondrial [Source:MGI Symbol;Acc:MGI:99778]	Gpd2	1.37339	0.981619	0.00104524	0.0166039
ENSMUSG00000026832	2	58129137	cytohesin 1 interacting protein [Source:MGI Symbol;Acc:MGI:2183535]	Cytip	1.60206	1.40563	2.46768e-19	0.339989
ENSMUSG00000026836	2	58388644	activin A receptor, type 1 [Source:MGI Symbol;Acc:MGI:87911]	Acvr1	1.40399	0.995761	0.00403023	0.0442971
ENSMUSG00000026849	2	30960627	torsin family 1, member A (torsin A) [Source:MGI Symbol;Acc:MGI:1353568]	Tor1a	0.94063	1.28755	0.0133298	0.0294722
ENSMUSG00000026853	2	30400471	carnitine acetyltransferase [Source:MGI Symbol;Acc:MGI:109501]	Crat	0.894241	0.858269	0.0479781	0.856552
ENSMUSG00000026854	2	30982279	ubiquitin specific peptidase 20 [Source:MGI Symbol;Acc:MGI:1921520]	Usp20	0.871448	0.841267	0.00596399	0.869078
ENSMUSG00000026856	2	30392254	dolichyl pyrophosphate phosphatase 1 [Source:MGI Symbol;Acc:MGI:1914093]	Dolpp1	0.862787	0.757444	0.0117915	0.56815
ENSMUSG00000026858	2	30364233	family with sequence similarity 73, member B [Source:MGI Symbol;Acc:MGI:1922035]	Fam73b	1.26081	0.898724	0.0487979	0.045987
ENSMUSG00000026864	2	34771970	heat shock protein 5 [Source:MGI Symbol;Acc:MGI:95835]	Hspa5	1.79492	1.83407	0.0114834	0.975727
ENSMUSG00000026869	2	34849734	proteasome (prosome, macropain) 26S subunit, non-ATPase, 5 [Source:MGI Symbol;Acc:MGI:1914248]	Psmd5	1.49547	1.06145	4.29227e-06	0.0112072
ENSMUSG00000026872	2	44983632	zinc finger E-box binding homeobox 2 [Source:MGI Symbol;Acc:MGI:1344407]	Zeb2	1.34658	1.459	5.74536e-05	0.772897
ENSMUSG00000026879	2	35256380	gelsolin [Source:MGI Symbol;Acc:MGI:95851]	Gsn	1.32205	1.05977	2.12697e-06	0.0215448
ENSMUSG00000026880	2	35313986	stomatin [Source:MGI Symbol;Acc:MGI:95403]	Stom	0.820239	0.755796	0.0373571	0.831227
ENSMUSG00000026896	2	62595798	interferon induced with helicase C domain 1 [Source:MGI Symbol;Acc:MGI:1918836]	Ifih1	1.34481	1.26181	0.0489536	0.964346
ENSMUSG00000026914	2	61711694	proteasome (prosome, macropain) 26S subunit, non-ATPase, 14 [Source:MGI Symbol;Acc:MGI:1913284]	Psmd14	1.17531	1.11887	0.0298853	0.78038
ENSMUSG00000026918	2	27445579	bromodomain containing 3 [Source:MGI Symbol;Acc:MGI:1914632]	Brd3	0.783445	0.912548	0.00557472	0.318474
ENSMUSG00000026923	2	26457903	notch 1 [Source:MGI Symbol;Acc:MGI:97363]	Notch1	1.06659	1.26518	0.017507	0.254916
ENSMUSG00000026924	2	26409431	SEC16 homolog A, endoplasmic reticulum export factor [Source:MGI Symbol;Acc:MGI:2139207]	Sec16a	1.20692	1.03294	0.0489536	0.273542
ENSMUSG00000026928	2	26352176	caspase recruitment domain family, member 9 [Source:MGI Symbol;Acc:MGI:2685628]	Card9	1.02212	1.50353	0.00122724	0.0335657
ENSMUSG00000026930	2	26315515	G-protein signalling modulator 1 (AGS3-like, C. elegans) [Source:MGI Symbol;Acc:MGI:1915089]	Gpsm1	0.845913	1.04793	0.0254772	0.0420654
ENSMUSG00000026939	2	25620067	transmembrane protein 141 [Source:MGI Symbol;Acc:MGI:1098773]	Tmem141	0.712641	1.29491	0.00254206	0.00151113
ENSMUSG00000026966	2	25271039	Sjogrens syndrome nuclear autoantigen 1 [Source:MGI Symbol;Acc:MGI:1915725]	Ssna1	0.749012	0.949078	0.0390592	0.253905
ENSMUSG00000026970	2	60750193	RNA binding motif, single stranded interacting protein 1 [Source:MGI Symbol;Acc:MGI:1861774]	Rbms1	1.17418	1.15427	0.0199662	0.964346
ENSMUSG00000026972	2	24925352	arrestin domain containing 1 [Source:MGI Symbol;Acc:MGI:2446136]	Arrdc1	0.907547	0.835896	0.0444125	0.63172
ENSMUSG00000026975	2	24962400	diphthamine biosynethesis 7 [Source:MGI Symbol;Acc:MGI:1914478]	Dph7	0.700685	0.918285	0.00225702	0.135487
ENSMUSG00000026977	2	60209887	membrane-associated ring finger (C3HC4) 7 [Source:MGI Symbol;Acc:MGI:1931053]	42801	1.48434	1.32254	1.90487e-06	0.634428
ENSMUSG00000026981	2	24336853	interleukin 1 receptor antagonist [Source:MGI Symbol;Acc:MGI:96547]	Il1rn	2.0708	0.790288	0.00319962	0.00352482
ENSMUSG00000026987	2	59899363	bromodomain adjacent to zinc finger domain, 2B [Source:MGI Symbol;Acc:MGI:2442782]	Baz2b	1.20838	0.88949	0.0184084	0.0137666
ENSMUSG00000027007	2	79635352	sperm specific antigen 2 [Source:MGI Symbol;Acc:MGI:1917849]	Ssfa2	1.05915	1.19011	0.00536971	0.27885
ENSMUSG00000027010	2	71271063	solute carrier family 25 (mitochondrial carrier, Aralar), member 12 [Source:MGI Symbol;Acc:MGI:1926080]	Slc25a12	1.19914	1.00597	0.035375	0.152149
ENSMUSG00000027018	2	71388958	histone aminotransferase 1 [Source:MGI Symbol;Acc:MGI:96013]	Hat1	1.37779	1.0382	0.00267482	0.0806794
ENSMUSG00000027030	2	68210445	serine/threonine kinase 39 [Source:MGI Symbol;Acc:MGI:1858416]	Stk39	1.05808	1.39602	0.000272807	0.0528595
ENSMUSG00000027074	2	84936579	solute carrier family 43, member 3 [Source:MGI Symbol;Acc:MGI:1931054]	Slc43a3	1.39651	0.680803	9.4632e-05	4.47044e-05
ENSMUSG00000027079	2	84722104	CLP1, cleavage and polyadenylation factor I subunit [Source:MGI Symbol;Acc:MGI:2138968]	Clp1	1.45144	1.087	0.0204816	0.244505
ENSMUSG00000027082	2	84432855	tissue factor pathway inhibitor [Source:MGI Symbol;Acc:MGI:1095418]	Tfpi	0.974006	1.54704	0.0269923	0.10474
ENSMUSG00000027091	2	83644435	zinc finger CCCH-type containing 15 [Source:MGI Symbol;Acc:MGI:1919747]	Zc3h15	1.24716	1.13847	0.000570891	0.526658
ENSMUSG00000027111	2	71745616	integrin alpha 6 [Source:MGI Symbol;Acc:MGI:96605]	Itga6	1.21556	0.736724	0.0254313	0.018576
ENSMUSG00000027115	2	109280738	kinesin family member 18A [Source:MGI Symbol;Acc:MGI:2446977]	Kif18a	1.34815	0.8635	0.0123535	0.0119109
ENSMUSG00000027162	2	109890853	lin-7 homolog C (C. elegans) [Source:MGI Symbol;Acc:MGI:1330839]	Lin7c	1.00949	1.29199	0.0202114	0.120433
ENSMUSG00000027164	2	101678429	TNF receptor-associated factor 6 [Source:MGI Symbol;Acc:MGI:108072]	Traf6	0.939883	1.32695	0.0044345	0.0148266
ENSMUSG00000027170	2	104999656	eukaryotic translation initiation factor 3, subunit M [Source:MGI Symbol;Acc:MGI:1351744]	Eif3m	1.0419	1.30441	0.0175441	0.184448
ENSMUSG00000027171	2	104830741	proline rich Gla (G-carboxyglutamic acid) 4 (transmembrane) [Source:MGI Symbol;Acc:MGI:2442211]	Prrg4	4.42552	1.11538	7.52686e-28	9.26887e-11
ENSMUSG00000027175	2	104657288	t-complex 11 like 1 [Source:MGI Symbol;Acc:MGI:2444263]	Tcp11l1	1.08527	0.712491	4.07167e-05	0.000399814
ENSMUSG00000027176	2	104590523	cleavage stimulation factor, 3 pre-RNA, subunit 3 [Source:MGI Symbol;Acc:MGI:1351825]	Cstf3	1.91422	0.996567	4.48477e-08	0.000128036
ENSMUSG00000027177	2	104426481	homeodomain interacting protein kinase 3 [Source:MGI Symbol;Acc:MGI:1314882]	Hipk3	1.36211	1.09089	1.79126e-08	0.0183324
ENSMUSG00000027184	2	103762941	cell cycle associated protein 1 [Source:MGI Symbol;Acc:MGI:1858234]	Caprin1	1.20574	1.00644	0.0360407	0.154733
ENSMUSG00000027187	2	103453849	catalase [Source:MGI Symbol;Acc:MGI:88271]	Cat	1.34405	0.858268	6.10569e-08	1.20004e-07
ENSMUSG00000027203	2	125247190	deoxyuridine triphosphatase [Source:MGI Symbol;Acc:MGI:1346051]	Dut	1.26426	0.886524	0.0045649	0.0044939
ENSMUSG00000027206	2	125830304	COP9 signalosome subunit 2 [Source:MGI Symbol;Acc:MGI:1330276]	Cops2	1.10071	1.23591	0.00837482	0.453978
ENSMUSG00000027210	2	115863064	Meis homeobox 2 [Source:MGI Symbol;Acc:MGI:108564]	Meis2	1.22432	1.2007	0.00646935	0.968524
ENSMUSG00000027215	2	93419111	CD82 antigen [Source:MGI Symbol;Acc:MGI:104651]	Cd82	0.817377	1.24669	0.00654715	0.0037768
ENSMUSG00000027221	2	92599707	carbohydrate (keratan sulfate Gal-6) sulfotransferase 1 [Source:MGI Symbol;Acc:MGI:1924219]	Chst1	0.660196	0.936075	0.00223533	0.051514
ENSMUSG00000027223	2	92383676	mitogen-activated protein kinase 8 interacting protein 1 [Source:MGI Symbol;Acc:MGI:1309464]	Mapk8ip1	0.678474	0.662184	0.0120126	0.969077
ENSMUSG00000027230	2	91982328	cAMP responsive element binding protein 3-like 1 [Source:MGI Symbol;Acc:MGI:1347062]	Creb3l1	1.05349	1.41781	0.000584151	0.0566192
ENSMUSG00000027242	2	121506723	WD repeat domain 76 [Source:MGI Symbol;Acc:MGI:1926186]	Wdr76	1.24165	0.730862	0.0242723	0.0163999
ENSMUSG00000027274	2	136873780	McKusick-Kaufman syndrome [Source:MGI Symbol;Acc:MGI:1891836]	Mkks	0.874464	0.816187	0.0412505	0.783338
ENSMUSG00000027281	2	136891218	SLX4 interacting protein [Source:MGI Symbol;Acc:MGI:1921493]	Slx4ip	1.46311	0.595958	1.77355e-07	8.79889e-08
ENSMUSG00000027285	2	120609383	HAUS augmin-like complex, subunit 2 [Source:MGI Symbol;Acc:MGI:1913546]	Haus2	1.18988	1.27046	0.0274453	0.765873
ENSMUSG00000027286	2	120604238	leucine rich repeat containing 57 [Source:MGI Symbol;Acc:MGI:1913856]	Lrrc57	1.44507	1.15696	0.000198837	0.268841
ENSMUSG00000027288	2	120506820	zinc finger protein 106 [Source:MGI Symbol;Acc:MGI:1270153]	Zfp106	1.01722	1.2062	0.00573635	0.0908588
ENSMUSG00000027293	2	120089175	EH-domain containing 4 [Source:MGI Symbol;Acc:MGI:1919619]	Ehd4	3.21811	1.00838	1.80869e-25	1.25461e-13
ENSMUSG00000027306	2	119618298	nucleolar and spindle associated protein 1 [Source:MGI Symbol;Acc:MGI:2675669]	Nusap1	1.03258	0.571775	8.38208e-10	6.53408e-06
ENSMUSG00000027309	2	130706200	RIKEN cDNA 4930402H24 gene [Source:MGI Symbol;Acc:MGI:1923029]	4930402H24Rik	1.27078	0.94404	0.018635	0.0374158
ENSMUSG00000027313	2	119351229	ChaC, cation transport regulator 1 [Source:MGI Symbol;Acc:MGI:1916315]	Chac1	8.14842	2.13642	2.30067e-35	7.73065e-06
ENSMUSG00000027314	2	119325784	delta-like 4 (Drosophila) [Source:MGI Symbol;Acc:MGI:1859388]	Dll4	0.839952	1.34787	0.010763	NA
ENSMUSG00000027323	2	119112793	RAD51 homolog [Source:MGI Symbol;Acc:MGI:97890]	Rad51	1.39443	0.523724	4.07315e-11	1.34651e-10
ENSMUSG00000027324	2	119034790	RNA pseudouridylate synthase domain containing 2 [Source:MGI Symbol;Acc:MGI:1918066]	Rpusd2	0.633236	0.96369	0.0153205	0.108345
ENSMUSG00000027326	2	119047119	cancer susceptibility candidate 5 [Source:MGI Symbol;Acc:MGI:1923714]	Casc5	1.35165	0.546974	1.75141e-10	5.8892e-10
ENSMUSG00000027330	2	131186949	cell division cycle 25B [Source:MGI Symbol;Acc:MGI:99701]	Cdc25b	0.91357	0.535964	2.59731e-06	0.0084783
ENSMUSG00000027331	2	118814003	kinetochore-localized astrin/SPAG5 binding [Source:MGI Symbol;Acc:MGI:1289298]	Knstrn	0.994812	0.598822	2.88526e-05	0.00446367
ENSMUSG00000027339	2	131989415	Ras association (RalGDS/AF-6) domain family member 2 [Source:MGI Symbol;Acc:MGI:2442060]	Rassf2	0.821147	0.844848	0.00475195	0.867222
ENSMUSG00000027351	2	117121374	sprouty protein with EVH-1 domain 1, related sequence [Source:MGI Symbol;Acc:MGI:2150016]	Spred1	1.34515	1.2529	0.00142405	0.828441
ENSMUSG00000027353	2	132816141	minichromosome maintenance deficient 8 (S. cerevisiae) [Source:MGI Symbol;Acc:MGI:1913884]	Mcm8	1.33153	0.767828	0.0077174	0.0044939
ENSMUSG00000027360	2	126593667	histidine decarboxylase [Source:MGI Symbol;Acc:MGI:96062]	Hdc	3.63479	2.38383	4.53997e-203	5.26701e-07
ENSMUSG00000027361	2	126627442	GA repeat binding protein, beta 1 [Source:MGI Symbol;Acc:MGI:95611]	Gabpb1	1.54856	1.22519	3.92888e-10	0.095518
ENSMUSG00000027368	2	127336159	dual specificity phosphatase 2 [Source:MGI Symbol;Acc:MGI:101911]	Dusp2	1.26391	1.53387	0.0130155	NA
ENSMUSG00000027379	2	127801122	BUB1, mitotic checkpoint serine/threonine kinase [Source:MGI Symbol;Acc:MGI:1100510]	Bub1	1.33673	0.577537	3.90537e-08	7.43901e-08
ENSMUSG00000027381	2	128126038	BCL2-like 11 (apoptosis facilitator) [Source:MGI Symbol;Acc:MGI:1197519]	Bcl2l11	2.13847	1.11371	2.87006e-11	0.00012147
ENSMUSG00000027397	2	129198764	solute carrier family 20, member 1 [Source:MGI Symbol;Acc:MGI:108392]	Slc20a1	1.72744	1.28711	2.66816e-07	0.163376
ENSMUSG00000027399	2	129299610	interleukin 1 alpha [Source:MGI Symbol;Acc:MGI:96542]	Il1a	1.25895	3.13835	3.62459e-06	0.0709898
ENSMUSG00000027404	2	130171414	small nuclear ribonucleoprotein B [Source:MGI Symbol;Acc:MGI:98342]	Snrpb	1.16227	1.14951	0.0025302	0.953491
ENSMUSG00000027422	2	143947395	ribosome binding protein 1 [Source:MGI Symbol;Acc:MGI:1932395]	Rrbp1	1.06016	1.1914	0.00946132	0.307548
ENSMUSG00000027427	2	144527718	polymerase (RNA) III (DNA directed) polypeptide F [Source:MGI Symbol;Acc:MGI:1924086]	Polr3f	0.715929	1.13034	0.00155705	0.0029085
ENSMUSG00000027433	2	147012996	5-3 exoribonuclease 2 [Source:MGI Symbol;Acc:MGI:894687]	Xrn2	1.20185	1.10509	0.0102961	0.567683
ENSMUSG00000027435	2	148436640	CD93 antigen [Source:MGI Symbol;Acc:MGI:106664]	Cd93	2.55342	1.60931	0.00270985	0.450281
ENSMUSG00000027447	2	148871722	cystatin C [Source:MGI Symbol;Acc:MGI:102519]	Cst3	0.905561	1.24551	0.00142436	0.00187622
ENSMUSG00000027454	2	150905400	GINS complex subunit 1 (Psf1 homolog) [Source:MGI Symbol;Acc:MGI:1916520]	Gins1	1.41702	0.679405	0.00147479	0.000787492
ENSMUSG00000027459	2	151969398	family with sequence similarity 110, member A [Source:MGI Symbol;Acc:MGI:1921097]	Fam110a	3.49711	1.05464	3.9659e-09	3.58714e-05
ENSMUSG00000027469	2	152847964	TPX2, microtubule-associated protein homolog (Xenopus laevis) [Source:MGI Symbol;Acc:MGI:1919369]	Tpx2	1.1418	0.568765	1.1504e-14	4.98362e-11
ENSMUSG00000027472	2	153008890	p53 and DNA damage regulated 1 [Source:MGI Symbol;Acc:MGI:1915809]	Pdrg1	0.888728	0.767985	0.00844985	0.439225
ENSMUSG00000027496	2	172356190	aurora kinase A [Source:MGI Symbol;Acc:MGI:894678]	Aurka	1.1497	0.620353	2.64235e-05	0.000167654
ENSMUSG00000027505	2	172472520	family with sequence similarity 209 [Source:MGI Symbol;Acc:MGI:1923676]	Fam209	1.08294	1.68962	0.00300085	0.0850817
ENSMUSG00000027508	3	9687479	phosphoprotein associated with glycosphingolipid microdomains 1 [Source:MGI Symbol;Acc:MGI:2443160]	Pag1	0.809404	1.25512	0.0113503	0.00659715
ENSMUSG00000027522	2	174076308	syntaxin 16 [Source:MGI Symbol;Acc:MGI:1923396]	Stx16	0.896384	0.826665	0.00334898	0.564738
ENSMUSG00000027533	3	10012548	fatty acid binding protein 5, epidermal [Source:MGI Symbol;Acc:MGI:101790]	Fabp5	0.74958	1.29416	0.00261711	0.00138183
ENSMUSG00000027540	2	167932057	protein tyrosine phosphatase, non-receptor type 1 [Source:MGI Symbol;Acc:MGI:97805]	Ptpn1	1.14327	1.2338	0.000329928	0.560863
ENSMUSG00000027544	2	168476410	nuclear factor of activated T cells, cytoplasmic, calcineurin dependent 2 [Source:MGI Symbol;Acc:MGI:102463]	Nfatc2	1.34689	1.31408	3.37593e-05	0.961382
ENSMUSG00000027562	3	14886273	carbonic anhydrase 2 [Source:MGI Symbol;Acc:MGI:88269]	Car2	1.44843	0.744047	0.000415234	0.000198238
ENSMUSG00000027566	2	180036373	proteasome (prosome, macropain) subunit, alpha type 7 [Source:MGI Symbol;Acc:MGI:1347070]	Psma7	0.940078	1.21494	0.0134538	0.0221919
ENSMUSG00000027569	2	180581304	MRG/MORF4L binding protein [Source:MGI Symbol;Acc:MGI:1920497]	Mrgbp	0.75308	0.897206	0.0161324	0.38524
ENSMUSG00000027580	2	181227615	helicase with zinc finger 2, transcriptional coactivator [Source:MGI Symbol;Acc:MGI:2385169]	Helz2	1.27994	1.08801	0.0420097	0.433466
ENSMUSG00000027582	2	181364928	zinc finger, CCCH-type with G patch domain [Source:MGI Symbol;Acc:MGI:2449939]	Zgpat	0.737329	0.939248	0.000239525	0.0595923
ENSMUSG00000027589	2	181837854	protein-L-isoaspartate (D-aspartate) O-methyltransferase domain containing 2 [Source:MGI Symbol;Acc:MGI:1923927]	Pcmtd2	0.973715	0.819605	0.0398086	0.239026
ENSMUSG00000027605	2	155517948	acyl-CoA synthetase short-chain family member 2 [Source:MGI Symbol;Acc:MGI:1890410]	Acss2	1.60247	0.741209	1.51388e-21	3.64462e-21
ENSMUSG00000027610	2	155563181	glutathione synthetase [Source:MGI Symbol;Acc:MGI:95852]	Gss	1.4124	0.835601	0.000609418	0.00061626
ENSMUSG00000027611	2	155751117	protein C receptor, endothelial [Source:MGI Symbol;Acc:MGI:104596]	Procr	1.1681	1.85284	0.0350836	0.420879
ENSMUSG00000027613	2	155819832	eukaryotic translation initiation factor 6 [Source:MGI Symbol;Acc:MGI:1196288]	Eif6	1.07457	1.21144	0.00922837	0.35669
ENSMUSG00000027620	2	156147239	RNA binding motif protein 39 [Source:MGI Symbol;Acc:MGI:2157953]	Rbm39	1.22249	1.07532	0.000989369	0.242337
ENSMUSG00000027624	2	156420909	erythrocyte membrane protein band 4.1 like 1 [Source:MGI Symbol;Acc:MGI:103010]	Epb41l1	0.936121	1.4728	0.010763	0.034005
ENSMUSG00000027628	2	156547584	AAR2 splicing factor homolog [Source:MGI Symbol;Acc:MGI:1915545]	Aar2	0.762193	0.696274	0.000998089	0.786806
ENSMUSG00000027635	2	156995265	DSN1 homolog, MIS12 kinetochore complex component [Source:MGI Symbol;Acc:MGI:1914184]	Dsn1	1.18367	0.682384	0.00154774	0.00213517
ENSMUSG00000027641	2	157145893	retinoblastoma-like 1 (p107) [Source:MGI Symbol;Acc:MGI:103300]	Rbl1	1.59463	0.7791	3.29934e-07	3.89274e-07
ENSMUSG00000027652	2	158409848	Ral GTPase activating protein, beta subunit (non-catalytic) [Source:MGI Symbol;Acc:MGI:2444531]	Ralgapb	1.24212	1.08769	0.00686765	0.350667
ENSMUSG00000027660	3	31095058	SKI-like [Source:MGI Symbol;Acc:MGI:106203]	Skil	4.15885	1.86972	0.00854129	0.473048
ENSMUSG00000027663	3	32334792	zinc finger matrin type 3 [Source:MGI Symbol;Acc:MGI:1195270]	Zmat3	0.908926	0.699511	0.000116009	0.0893923
ENSMUSG00000027677	3	33799832	tetratricopeptide repeat domain 14 [Source:MGI Symbol;Acc:MGI:1914370]	Ttc14	0.747095	0.86075	0.00126536	0.418296
ENSMUSG00000027678	2	165992636	nuclear receptor coactivator 3 [Source:MGI Symbol;Acc:MGI:1276535]	Ncoa3	1.16704	1.12736	0.0105962	0.831533
ENSMUSG00000027680	3	34019943	fragile X mental retardation gene 1, autosomal homolog [Source:MGI Symbol;Acc:MGI:104860]	Fxr1	1.17488	1.10744	0.0490617	0.739937
ENSMUSG00000027684	3	29951296	MDS1 and EVI1 complex locus [Source:MGI Symbol;Acc:MGI:95457]	Mecom	1.9323	1.19235	0.000865689	0.168106
ENSMUSG00000027692	3	28263214	TRAF2 and NCK interacting kinase [Source:MGI Symbol;Acc:MGI:1916264]	Tnik	0.981897	0.81804	0.0328866	0.17909
ENSMUSG00000027698	3	27182965	neutral cholesterol ester hydrolase 1 [Source:MGI Symbol;Acc:MGI:2443191]	Nceh1	0.978804	1.42914	2.22605e-07	0.000152147
ENSMUSG00000027699	3	27097222	ect2 oncogene [Source:MGI Symbol;Acc:MGI:95281]	Ect2	1.20492	0.665913	3.75068e-07	1.02014e-06
ENSMUSG00000027706	3	30792875	SEC62 homolog (S. cerevisiae) [Source:MGI Symbol;Acc:MGI:1916526]	Sec62	1.18399	1.06569	0.0133332	0.376345
ENSMUSG00000027712	3	36448923	annexin A5 [Source:MGI Symbol;Acc:MGI:106008]	Anxa5	1.16967	1.20662	0.0460156	0.905401
ENSMUSG00000027715	3	36564865	cyclin A2 [Source:MGI Symbol;Acc:MGI:108069]	Ccna2	1.1851	0.539327	2.89433e-13	1.48395e-10
ENSMUSG00000027751	3	54692807	suppressor of Ty 20 [Source:MGI Symbol;Acc:MGI:1929651]	Supt20	1.11656	0.821735	0.00533257	0.00474514
ENSMUSG00000027762	3	60081869	succinate receptor 1 [Source:MGI Symbol;Acc:MGI:1934135]	Sucnr1	0.609653	0.883598	0.0154572	0.27944
ENSMUSG00000027763	3	60472830	muscleblind-like 1 (Drosophila) [Source:MGI Symbol;Acc:MGI:1928482]	Mbnl1	1.19919	0.927192	0.00122761	0.00202201
ENSMUSG00000027765	3	61002795	purinergic receptor P2Y, G-protein coupled 1 [Source:MGI Symbol;Acc:MGI:105049]	P2ry1	0.841081	0.740999	2.18003e-06	0.308924
ENSMUSG00000027782	3	69067149	karyopherin (importin) alpha 4 [Source:MGI Symbol;Acc:MGI:1100848]	Kpna4	2.23258	1.00494	1.12113e-18	6.79821e-10
ENSMUSG00000027787	3	69721985	NMD3 homolog (S. cerevisiae) [Source:MGI Symbol;Acc:MGI:2140103]	Nmd3	1.16218	1.25763	0.0104318	0.667393
ENSMUSG00000027799	3	55625195	neurobeachin [Source:MGI Symbol;Acc:MGI:1347075]	Nbea	0.738506	0.984114	0.024195	0.142542
ENSMUSG00000027806	3	58414715	TSC22 domain family, member 2 [Source:MGI Symbol;Acc:MGI:1919283]	Tsc22d2	4.00625	1.40912	0.000495271	0.0854783
ENSMUSG00000027811	3	79629079	RIKEN cDNA 4930579G24 gene [Source:MGI Symbol;Acc:MGI:1923189]	4930579G24Rik	1.21479	0.772156	0.0426283	0.0292236
ENSMUSG00000027823	3	63976106	guanine monophosphate synthetase [Source:MGI Symbol;Acc:MGI:2448526]	Gmps	1.18265	1.12561	0.0120906	0.754211
ENSMUSG00000027828	3	65379655	signal sequence receptor, gamma [Source:MGI Symbol;Acc:MGI:1914687]	Ssr3	1.06423	1.17844	0.0355325	0.453498
ENSMUSG00000027843	3	103859795	protein tyrosine phosphatase, non-receptor type 22 (lymphoid) [Source:MGI Symbol;Acc:MGI:107170]	Ptpn22	1.48224	1.24977	2.75003e-05	0.387258
ENSMUSG00000027845	3	103800605	DNA cross-link repair 1B [Source:MGI Symbol;Acc:MGI:2156057]	Dclre1b	1.36202	1.06334	0.0392992	0.277319
ENSMUSG00000027852	3	103058285	neuroblastoma ras oncogene [Source:MGI Symbol;Acc:MGI:97376]	Nras	0.910992	0.814351	0.0389899	0.543447
ENSMUSG00000027854	3	102995708	suppressor of IKBKE 1 [Source:MGI Symbol;Acc:MGI:1913891]	Sike1	0.761811	0.824217	0.00898846	0.74651
ENSMUSG00000027858	3	102734529	tetraspanin 2 [Source:MGI Symbol;Acc:MGI:1917997]	Tspan2	0.690935	1.12915	0.000855666	0.00212056
ENSMUSG00000027878	3	98013527	notch 2 [Source:MGI Symbol;Acc:MGI:97364]	Notch2	1.22534	0.994661	0.0131514	0.0748927
ENSMUSG00000027881	3	108902805	PRP38 pre-mRNA processing factor 38 (yeast) domain containing B [Source:MGI Symbol;Acc:MGI:1914171]	Prpf38b	0.905036	0.847791	0.0454476	0.710727
ENSMUSG00000027883	3	108678638	G-protein signalling modulator 2 (AGS3-like, C. elegans) [Source:MGI Symbol;Acc:MGI:1923373]	Gpsm2	0.961126	0.63621	0.00127021	0.0431013
ENSMUSG00000027893	3	107663118	S-adenosylhomocysteine hydrolase-like 1 [Source:MGI Symbol;Acc:MGI:2385184]	Ahcyl1	1.26573	1.08564	0.00208049	0.245209
ENSMUSG00000027907	3	93520488	S100 calcium binding protein A11 [Source:MGI Symbol;Acc:MGI:1338798]	S100a11	0.949705	1.48192	1.109e-05	0.000464066
ENSMUSG00000027932	3	90385239	solute carrier family 27 (fatty acid transporter), member 3 [Source:MGI Symbol;Acc:MGI:1347358]	Slc27a3	0.977375	0.483341	0.0101405	0.0462597
ENSMUSG00000027940	3	90072649	tropomyosin 3, gamma [Source:MGI Symbol;Acc:MGI:1890149]	Tpm3	1.26659	1.12941	0.00133447	0.556986
ENSMUSG00000027944	3	89995446	HCLS1 associated X-1 [Source:MGI Symbol;Acc:MGI:1346319]	Hax1	1.31824	1.15202	0.00549932	0.481996
ENSMUSG00000027951	3	89715022	adenosine deaminase, RNA-specific [Source:MGI Symbol;Acc:MGI:1889575]	Adar	0.994136	0.777312	0.0120544	0.0897484
ENSMUSG00000027952	3	89454541	phosphomevalonate kinase [Source:MGI Symbol;Acc:MGI:1915853]	Pmvk	0.918473	0.752562	0.0217885	0.329792
ENSMUSG00000027963	3	116007462	exostoses (multiple)-like 2 [Source:MGI Symbol;Acc:MGI:1889574]	Extl2	0.71001	0.92098	0.00114964	0.102282
ENSMUSG00000027968	3	127536714	La ribonucleoprotein domain family, member 7 [Source:MGI Symbol;Acc:MGI:107634]	Larp7	1.33384	0.993848	0.00864677	0.0624759
ENSMUSG00000027981	3	113605067	RNA-binding region (RNP1, RRM) containing 3 [Source:MGI Symbol;Acc:MGI:1914475]	Rnpc3	0.941445	0.741265	0.00925716	0.181267
ENSMUSG00000027995	3	83836272	toll-like receptor 2 [Source:MGI Symbol;Acc:MGI:1346060]	Tlr2	1.22428	1.57338	0.000821711	0.192066
ENSMUSG00000028016	3	133091840	integrator complex subunit 12 [Source:MGI Symbol;Acc:MGI:1919043]	Ints12	1.67501	1.24675	4.74132e-05	0.232509
ENSMUSG00000028018	3	132981752	glutathione S-transferase, C-terminal domain containing [Source:MGI Symbol;Acc:MGI:1914803]	Gstcd	1.16715	1.25596	0.0181213	0.70496
ENSMUSG00000028030	3	132684144	TBC1 domain containing kinase [Source:MGI Symbol;Acc:MGI:2445052]	Tbck	1.24	1.01359	0.035375	0.165471
ENSMUSG00000028034	3	152210422	far upstream element (FUSE) binding protein 1 [Source:MGI Symbol;Acc:MGI:1196294]	Fubp1	1.10674	0.762896	0.0114253	0.016245
ENSMUSG00000028041	3	89338542	a disintegrin and metallopeptidase domain 15 (metargidin) [Source:MGI Symbol;Acc:MGI:1333882]	Adam15	1.10337	1.23952	0.0400396	0.499624
ENSMUSG00000028044	3	89415472	CDC28 protein kinase 1b [Source:MGI Symbol;Acc:MGI:1889208]	Cks1b	1.08328	0.73596	0.0113067	0.0239833
ENSMUSG00000028060	3	88685803	RIKEN cDNA 2810403A07 gene [Source:MGI Symbol;Acc:MGI:1921450]	2810403A07Rik	1.14891	0.852492	0.00640643	0.00384953
ENSMUSG00000028063	3	88480147	lamin A [Source:MGI Symbol;Acc:MGI:96794]	Lmna	1.59472	1.6131	6.32226e-08	0.971469
ENSMUSG00000028064	3	88435959	sema domain, immunoglobulin domain (Ig), transmembrane domain (TM) and short cytoplasmic domain, (semaphorin) 4A [Source:MGI Symbol;Acc:MGI:107560]	Sema4a	0.659112	1.31234	3.97233e-09	3.10379e-09
ENSMUSG00000028066	3	88394143	polyamine-modulated factor 1 [Source:MGI Symbol;Acc:MGI:1914287]	Pmf1	1.0537	0.797171	0.0279717	0.0518776
ENSMUSG00000028068	3	88081971	IQ motif containing GTPase activating protein 3 [Source:MGI Symbol;Acc:MGI:3028642]	Iqgap3	1.26822	0.720106	0.000292771	0.000180586
ENSMUSG00000028086	3	84815268	F-box and WD-40 domain protein 7 [Source:MGI Symbol;Acc:MGI:1354695]	Fbxw7	0.968077	1.38619	0.000583536	0.00808384
ENSMUSG00000028101	3	96696384	protein inhibitor of activated STAT 3 [Source:MGI Symbol;Acc:MGI:1913126]	Pias3	0.775096	0.853347	0.000858243	0.570644
ENSMUSG00000028104	3	96577872	polymerase (RNA) III (DNA directed) polypeptide G like [Source:MGI Symbol;Acc:MGI:1917120]	Polr3gl	0.790357	0.997186	0.00264944	0.0413114
ENSMUSG00000028108	3	95734147	extracellular matrix protein 1 [Source:MGI Symbol;Acc:MGI:103060]	Ecm1	1.14546	1.48811	2.7437e-08	0.0377174
ENSMUSG00000028121	3	122294136	breast cancer anti-estrogen resistance 3 [Source:MGI Symbol;Acc:MGI:1352501]	Bcar3	0.876839	1.50775	0.0063298	0.0118357
ENSMUSG00000028124	3	122245557	glutamate-cysteine ligase, modifier subunit [Source:MGI Symbol;Acc:MGI:104995]	Gclm	1.97937	0.779269	2.517e-18	5.29326e-16
ENSMUSG00000028126	3	95058530	phosphatidylinositol-4-phosphate 5-kinase, type 1 alpha [Source:MGI Symbol;Acc:MGI:107929]	Pip5k1a	1.15581	1.25857	0.00468329	0.648576
ENSMUSG00000028149	3	138925902	RAP1, GTP-GDP dissociation stimulator 1 [Source:MGI Symbol;Acc:MGI:2385189]	Rap1gds1	1.20603	1.03811	0.031726	0.265761
ENSMUSG00000028152	3	138742195	tetraspanin 5 [Source:MGI Symbol;Acc:MGI:1928096]	Tspan5	0.996763	1.34616	0.0406375	0.132086
ENSMUSG00000028156	3	138526179	eukaryotic translation initiation factor 4E [Source:MGI Symbol;Acc:MGI:95305]	Eif4e	1.49059	1.10703	6.95676e-09	0.00930284
ENSMUSG00000028161	3	136670124	protein phosphatase 3, catalytic subunit, alpha isoform [Source:MGI Symbol;Acc:MGI:107164]	Ppp3ca	1.04255	1.16943	0.0487776	0.361695
ENSMUSG00000028163	3	135584655	nuclear factor of kappa light polypeptide gene enhancer in B cells 1, p105 [Source:MGI Symbol;Acc:MGI:97312]	Nfkb1	1.66636	1.13589	1.09782e-20	1.04342e-05
ENSMUSG00000028175	3	159495433	DEP domain containing 1a [Source:MGI Symbol;Acc:MGI:1923381]	Depdc1a	1.25839	0.679449	0.00547578	0.00446582
ENSMUSG00000028191	3	145922804	B cell leukemia/lymphoma 10 [Source:MGI Symbol;Acc:MGI:1337994]	Bcl10	1.52169	1.23656	1.14174e-06	0.243059
ENSMUSG00000028211	4	11156431	transformation related protein 53 inducible nuclear protein 1 [Source:MGI Symbol;Acc:MGI:1926609]	Trp53inp1	0.791894	0.687684	2.33392e-05	0.533629
ENSMUSG00000028212	4	11191351	cyclin E2 [Source:MGI Symbol;Acc:MGI:1329034]	Ccne2	1.09753	0.583543	0.00200113	0.0107427
ENSMUSG00000028214	4	11704457	GTP binding protein (gene overexpressed in skeletal muscle) [Source:MGI Symbol;Acc:MGI:99844]	Gem	5.4864	2.5512	0.00134539	0.766288
ENSMUSG00000028224	4	15957925	nibrin [Source:MGI Symbol;Acc:MGI:1351625]	Nbn	1.21501	1.18142	0.00543418	0.885158
ENSMUSG00000028243	4	6191098	UBX domain protein 2B [Source:MGI Symbol;Acc:MGI:1915303]	Ubxn2b	0.760909	0.795946	0.00723663	0.834158
ENSMUSG00000028248	4	21847583	PNN interacting serine/arginine-rich [Source:MGI Symbol;Acc:MGI:1913875]	Pnisr	0.702596	0.758705	0.000266519	0.762086
ENSMUSG00000028249	4	6365650	syndecan binding protein [Source:MGI Symbol;Acc:MGI:1337026]	Sdcbp	1.2585	1.23458	1.36984e-05	0.941384
ENSMUSG00000028266	3	144188530	LIM domain only 4 [Source:MGI Symbol;Acc:MGI:109360]	Lmo4	1.02308	1.23429	0.0486411	0.22562
ENSMUSG00000028271	3	142765045	general transcription factor IIB [Source:MGI Symbol;Acc:MGI:2385191]	Gtf2b	1.45057	1.5094	0.000102431	0.915081
ENSMUSG00000028274	4	33310311	RNA guanylyltransferase and 5-phosphatase [Source:MGI Symbol;Acc:MGI:1329041]	Rngtt	1.20653	1.16842	0.0154132	0.885751
ENSMUSG00000028277	4	33031416	ubiquitin-conjugating enzyme E2J 1 [Source:MGI Symbol;Acc:MGI:1926245]	Ube2j1	1.09033	1.24116	0.0294064	0.463177
ENSMUSG00000028312	4	52439243	structural maintenance of chromosomes 2 [Source:MGI Symbol;Acc:MGI:106067]	Smc2	1.31365	0.724641	1.16417e-07	5.53434e-08
ENSMUSG00000028341	4	48045153	nuclear receptor subfamily 4, group A, member 3 [Source:MGI Symbol;Acc:MGI:1352457]	Nr4a3	112.309	4.30148	7.44554e-13	0.00314697
ENSMUSG00000028345	4	48430858	testis expressed gene 10 [Source:MGI Symbol;Acc:MGI:1344413]	Tex10	1.41171	0.996491	0.000821711	0.0193048
ENSMUSG00000028382	4	59471868	polypyrimidine tract binding protein 3 [Source:MGI Symbol;Acc:MGI:1923334]	Ptbp3	1.18266	0.975044	0.0206862	0.0572502
ENSMUSG00000028385	4	59805840	sorting nexin family member 30 [Source:MGI Symbol;Acc:MGI:2443882]	Snx30	0.793518	1.31422	0.00882529	0.00513189
ENSMUSG00000028391	4	62448653	WD repeat domain 31 [Source:MGI Symbol;Acc:MGI:1918604]	Wdr31	1.00437	0.620524	0.000635094	0.0140474
ENSMUSG00000028392	4	62480053	B-box and SPRY domain containing [Source:MGI Symbol;Acc:MGI:2177191]	Bspry	1.26818	0.774002	0.0320695	0.0204104
ENSMUSG00000028397	4	74242497	lysine (K)-specific demethylase 4C [Source:MGI Symbol;Acc:MGI:1924054]	Kdm4c	1.22416	1.10598	0.0153099	0.524087
ENSMUSG00000028407	4	40269579	topoisomerase I binding, arginine/serine-rich, opposite strand [Source:MGI Symbol;Acc:MGI:1913684]	Toporsos	0.725098	1.0789	0.0445032	0.0703669
ENSMUSG00000028413	4	40804602	UDP-Gal:betaGlcNAc beta 1,4- galactosyltransferase, polypeptide 1 [Source:MGI Symbol;Acc:MGI:95705]	B4galt1	0.85589	1.08944	0.0416042	0.0356107
ENSMUSG00000028416	4	40936398	BCL2-associated athanogene 1 [Source:MGI Symbol;Acc:MGI:108047]	Bag1	1.0456	1.2175	0.00609157	0.177882
ENSMUSG00000028426	4	55350043	RAD23b homolog (S. cerevisiae) [Source:MGI Symbol;Acc:MGI:105128]	Rad23b	1.19947	1.23219	0.000131323	0.87022
ENSMUSG00000028436	4	41291300	DDB1 and CUL4 associated factor 12 [Source:MGI Symbol;Acc:MGI:1916220]	Dcaf12	1.10435	0.690204	0.0436874	0.0619773
ENSMUSG00000028437	4	41348996	ubiquitin-associated protein 1 [Source:MGI Symbol;Acc:MGI:2149543]	Ubap1	1.37972	0.987995	0.00160019	0.0222753
ENSMUSG00000028438	4	41390745	kinesin family member 24 [Source:MGI Symbol;Acc:MGI:1918345]	Kif24	1.33497	0.881569	0.0107625	0.0121484
ENSMUSG00000028439	4	41517691	family with sequence similarity 219, member A [Source:MGI Symbol;Acc:MGI:1919151]	Fam219a	0.911117	0.747749	0.0375014	0.358799
ENSMUSG00000028463	4	43506966	carbonic anhydrase 9 [Source:MGI Symbol;Acc:MGI:2447188]	Car9	0.648838	1.06158	0.0181463	0.0499712
ENSMUSG00000028468	4	43578715	RGP1 retrograde golgi transport homolog (S. cerevisiae) [Source:MGI Symbol;Acc:MGI:1915956]	Rgp1	0.893655	0.857125	0.018146	0.809118
ENSMUSG00000028480	4	43957401	GLI pathogenesis-related 2 [Source:MGI Symbol;Acc:MGI:1917770]	Glipr2	0.778986	1.3029	0.000261652	0.000121609
ENSMUSG00000028496	4	87769925	myeloid/lymphoid or mixed-lineage leukemia (trithorax homolog, Drosophila); translocated to, 3 [Source:MGI Symbol;Acc:MGI:1917372]	Mllt3	1.22081	1.19872	0.00588245	0.949144
ENSMUSG00000028514	4	106316213	ubiquitin specific peptidase 24 [Source:MGI Symbol;Acc:MGI:1919936]	Usp24	1.34027	0.882946	0.000159546	0.000291017
ENSMUSG00000028521	4	103170649	solute carrier family 35 (UDP-glucuronic acid/UDP-N-acetylgalactosamine dual transporter), member D1 [Source:MGI Symbol;Acc:MGI:2140361]	Slc35d1	1.15994	0.87713	0.0254439	0.0157578
ENSMUSG00000028527	4	101419277	adenylate kinase 4 [Source:MGI Symbol;Acc:MGI:87979]	Ak4	0.528698	2.21445	4.11187e-08	7.47992e-09
ENSMUSG00000028530	4	101152367	Janus kinase 1 [Source:MGI Symbol;Acc:MGI:96628]	Jak1	1.27407	1.14879	7.46569e-06	0.378955
ENSMUSG00000028538	4	117932154	ST3 beta-galactoside alpha-2,3-sialyltransferase 3 [Source:MGI Symbol;Acc:MGI:1316659]	St3gal3	0.899633	1.33776	0.00241051	0.00455137
ENSMUSG00000028542	4	117834506	solute carrier family 6 (neurotransmitter transporter, glycine), member 9 [Source:MGI Symbol;Acc:MGI:95760]	Slc6a9	2.06616	0.997153	4.32632e-05	0.00366076
ENSMUSG00000028567	4	108834601	thioredoxin domain containing 12 (endoplasmic reticulum) [Source:MGI Symbol;Acc:MGI:1913323]	Txndc12	0.934989	1.21834	0.0413282	0.0521227
ENSMUSG00000028587	4	108579423	origin recognition complex, subunit 1 [Source:MGI Symbol;Acc:MGI:1328337]	Orc1	5.34042	0.825259	7.72361e-18	2.11558e-13
ENSMUSG00000028613	4	107802261	low density lipoprotein receptor-related protein 8, apolipoprotein e receptor [Source:MGI Symbol;Acc:MGI:1340044]	Lrp8	1.31814	0.897934	0.00239762	0.0038836
ENSMUSG00000028629	4	120921196	exonuclease 5 [Source:MGI Symbol;Acc:MGI:1920422]	Exo5	0.664801	0.56965	0.00172221	0.659961
ENSMUSG00000028633	4	120539868	cytidine 5-triphosphate synthase [Source:MGI Symbol;Acc:MGI:1858304]	Ctps	1.34772	0.810581	0.00378268	0.00242804
ENSMUSG00000028634	4	119733784	human immunodeficiency virus type I enhancer binding protein 3 [Source:MGI Symbol;Acc:MGI:106589]	Hivep3	1.14294	1.2853	0.0158989	0.505478
ENSMUSG00000028636	4	119418530	phosphopantothenoylcysteine synthetase [Source:MGI Symbol;Acc:MGI:1915237]	Ppcs	0.641531	0.733592	0.000194917	0.531523
ENSMUSG00000028656	4	122859047	CAP, adenylate cyclase-associated protein 1 (yeast) [Source:MGI Symbol;Acc:MGI:88262]	Cap1	1.1636	1.01015	0.0448119	0.190863
ENSMUSG00000028668	4	136003368	transcription elongation factor B (SIII), polypeptide 3 [Source:MGI Symbol;Acc:MGI:1351315]	Tceb3	1.27109	1.16481	0.00120303	0.629563
ENSMUSG00000028678	4	117159639	kinesin family member 2C [Source:MGI Symbol;Acc:MGI:1921054]	Kif2c	1.18488	0.551447	6.82374e-09	2.88111e-07
ENSMUSG00000028680	4	117128655	polo-like kinase 3 [Source:MGI Symbol;Acc:MGI:109604]	Plk3	10.777	4.58976	0.0134512	0.793156
ENSMUSG00000028691	4	116685544	peroxiredoxin 1 [Source:MGI Symbol;Acc:MGI:99523]	Prdx1	1.26876	0.994278	0.00549837	0.0479562
ENSMUSG00000028693	4	116601052	nuclear autoantigenic sperm protein (histone-binding) [Source:MGI Symbol;Acc:MGI:1355328]	Nasp	1.91082	0.81449	3.93867e-05	0.000114767
ENSMUSG00000028698	4	116221618	phosphatidylinositol 3 kinase, regulatory subunit, polypeptide 3 (p55) [Source:MGI Symbol;Acc:MGI:109277]	Pik3r3	1.20492	0.675767	0.0136173	0.0122994
ENSMUSG00000028702	4	116094264	RAD54 like (S. cerevisiae) [Source:MGI Symbol;Acc:MGI:894697]	Rad54l	1.275	0.532644	3.0341e-05	7.59469e-05
ENSMUSG00000028708	4	115839198	MAP kinase-interacting serine/threonine kinase 1 [Source:MGI Symbol;Acc:MGI:894316]	Mknk1	1.05514	1.28991	0.00154794	0.117891
ENSMUSG00000028709	4	115828092	MOB kinase activator 3C [Source:MGI Symbol;Acc:MGI:2140623]	Mob3c	0.718556	0.819921	3.63787e-06	0.383989
ENSMUSG00000028717	4	115056426	T cell acute lymphocytic leukemia 1 [Source:MGI Symbol;Acc:MGI:98480]	Tal1	1.15029	0.851923	0.000375209	0.000191751
ENSMUSG00000028718	4	115000159	Scl/Tal1 interrupting locus [Source:MGI Symbol;Acc:MGI:107477]	Stil	1.48959	0.668501	1.27051e-06	4.5657e-07
ENSMUSG00000028719	4	114959336	cytidine monophosphate (UMP-CMP) kinase 1 [Source:MGI Symbol;Acc:MGI:1913838]	Cmpk1	1.01929	1.21966	0.0207162	0.153609
ENSMUSG00000028771	5	20986645	protein tyrosine phosphatase, non-receptor type 12 [Source:MGI Symbol;Acc:MGI:104673]	Ptpn12	1.31608	1.13132	6.05587e-05	0.253818
ENSMUSG00000028788	4	129811219	protein tyrosine phosphatase 4a2 [Source:MGI Symbol;Acc:MGI:1277117]	Ptp4a2	0.907279	1.1644	0.00910991	0.00709891
ENSMUSG00000028792	4	128991958	adenylate kinase 2 [Source:MGI Symbol;Acc:MGI:87978]	Ak2	1.05914	1.30481	0.000606154	0.0950742
ENSMUSG00000028793	4	129058271	ring finger protein 19B [Source:MGI Symbol;Acc:MGI:1922484]	Rnf19b	2.31795	2.09907	0.00298828	0.938848
ENSMUSG00000028807	4	129353628	zinc finger and BTB domain containing 8a [Source:MGI Symbol;Acc:MGI:1920930]	Zbtb8a	0.712142	0.795472	0.00385507	0.695781
ENSMUSG00000028809	4	135320484	serine/arginine repetitive matrix 1 [Source:MGI Symbol;Acc:MGI:1858303]	Srrm1	1.12675	1.10771	0.028004	0.929756
ENSMUSG00000028811	4	129189760	tyrosyl-tRNA synthetase [Source:MGI Symbol;Acc:MGI:2147627]	Yars	1.35713	1.50366	6.34138e-11	0.567834
ENSMUSG00000028820	4	127021324	splicing factor proline/glutamine rich (polypyrimidine tract binding protein associated) [Source:MGI Symbol;Acc:MGI:1918764]	Sfpq	1.54681	1.10347	0.00359273	0.152149
ENSMUSG00000028832	4	134468320	stathmin 1 [Source:MGI Symbol;Acc:MGI:96739]	Stmn1	1.15656	0.698952	6.66064e-08	4.12291e-07
ENSMUSG00000028837	4	126677630	proteasome (prosome, macropain) subunit, beta type 2 [Source:MGI Symbol;Acc:MGI:1347045]	Psmb2	1.04291	1.18463	0.0340346	0.31441
ENSMUSG00000028838	4	134356372	exostoses (multiple)-like 1 [Source:MGI Symbol;Acc:MGI:1888742]	Extl1	0.759234	2.09104	6.38468e-10	6.76041e-09
ENSMUSG00000028843	4	134127406	SH3 domain binding glutamic acid-rich protein-like 3 [Source:MGI Symbol;Acc:MGI:1920973]	Sh3bgrl3	0.791264	1.29867	1.68326e-08	7.43329e-09
ENSMUSG00000028849	4	126232167	MAP7 domain containing 1 [Source:MGI Symbol;Acc:MGI:2384297]	Map7d1	1.16745	1.19923	0.00243173	0.8712
ENSMUSG00000028854	4	133369706	solute carrier family 9 (sodium/hydrogen exchanger), member 1 [Source:MGI Symbol;Acc:MGI:102462]	Slc9a1	1.10856	1.16304	0.027853	0.807408
ENSMUSG00000028860	4	133253090	synaptotagmin-like 1 [Source:MGI Symbol;Acc:MGI:1933365]	Sytl1	0.749645	0.95607	0.000452081	0.0465958
ENSMUSG00000028862	4	133240818	mitogen-activated protein kinase kinase kinase 6 [Source:MGI Symbol;Acc:MGI:1855691]	Map3k6	0.818012	0.980219	0.0380466	0.202121
ENSMUSG00000028864	5	16553495	hepatocyte growth factor [Source:MGI Symbol;Acc:MGI:96079]	Hgf	1.20674	1.51284	0.000236281	0.241761
ENSMUSG00000028868	4	133130505	WAS protein family, member 2 [Source:MGI Symbol;Acc:MGI:1098641]	Wasf2	1.12151	1.22103	0.00381851	0.54502
ENSMUSG00000028869	4	125016585	guanine nucleotide binding protein-like 2 (nucleolar) [Source:MGI Symbol;Acc:MGI:2385207]	Gnl2	1.2148	1.30877	1.28168e-05	0.623573
ENSMUSG00000028873	4	124918465	cell division cycle associated 8 [Source:MGI Symbol;Acc:MGI:1196274]	Cdca8	1.21751	0.667782	0.00039119	0.000473116
ENSMUSG00000028889	4	124850679	yrdC domain containing (E.coli) [Source:MGI Symbol;Acc:MGI:2387201]	Yrdc	1.3018	1.79103	0.00279044	0.380309
ENSMUSG00000028893	4	132492032	sestrin 2 [Source:MGI Symbol;Acc:MGI:2651874]	Sesn2	1.45806	1.17994	0.00269903	0.366233
ENSMUSG00000028896	4	132331919	regulator of chromosome condensation 1 [Source:MGI Symbol;Acc:MGI:1913989]	Rcc1	1.21139	0.751245	0.0262773	0.018576
ENSMUSG00000028906	4	131923413	erythrocyte membrane protein band 4.1 [Source:MGI Symbol;Acc:MGI:95401]	Epb41	1.23128	1.20678	0.00172013	0.919214
ENSMUSG00000028911	4	131873617	serine/arginine-rich splicing factor 4 [Source:MGI Symbol;Acc:MGI:1890577]	Srsf4	1.30273	0.999542	0.000308454	0.0137775
ENSMUSG00000028914	4	141793612	caspase 9 [Source:MGI Symbol;Acc:MGI:1277950]	Casp9	0.694955	0.834199	1.05414e-10	0.0830123
ENSMUSG00000028923	4	141066512	NECAP endocytosis associated 2 [Source:MGI Symbol;Acc:MGI:1913397]	Necap2	0.799164	1.02091	0.0221475	0.0749253
ENSMUSG00000028927	4	140906344	peptidyl arginine deiminase, type II [Source:MGI Symbol;Acc:MGI:1338892]	Padi2	0.844364	1.39519	4.75063e-05	5.46869e-05
ENSMUSG00000028936	4	152325742	ribosomal protein L22 [Source:MGI Symbol;Acc:MGI:99262]	Rpl22	0.921326	1.31991	0.0132051	0.0234343
ENSMUSG00000028937	4	152178134	acyl-CoA thioesterase 7 [Source:MGI Symbol;Acc:MGI:1917275]	Acot7	1.19129	1.06797	0.0183124	0.409245
ENSMUSG00000028943	4	152120331	espin [Source:MGI Symbol;Acc:MGI:1861630]	Espn	0.956196	1.22687	0.0265856	0.0515593
ENSMUSG00000028945	5	24802823	Ras homolog enriched in brain [Source:MGI Symbol;Acc:MGI:97912]	Rheb	1.56139	1.06374	8.87853e-11	0.000256802
ENSMUSG00000028950	4	152027914	taste receptor, type 1, member 1 [Source:MGI Symbol;Acc:MGI:1927505]	Tas1r1	0.755128	0.682077	0.00598804	0.833419
ENSMUSG00000028957	4	151003652	period circadian clock 3 [Source:MGI Symbol;Acc:MGI:1277134]	Per3	0.868471	0.853704	0.0297536	0.941384
ENSMUSG00000028958	5	24445458	transmembrane and ubiquitin-like domain containing 1 [Source:MGI Symbol;Acc:MGI:1923764]	Tmub1	0.706055	1.07167	0.000945892	0.00497786
ENSMUSG00000028960	4	149328416	ubiquitination factor E4B [Source:MGI Symbol;Acc:MGI:1927086]	Ube4b	1.28365	0.997198	0.000257138	0.0111369
ENSMUSG00000028961	4	149149991	phosphogluconate dehydrogenase [Source:MGI Symbol;Acc:MGI:97553]	Pgd	1.08926	0.798368	0.00837482	0.0121084
ENSMUSG00000028965	4	150914562	tumor necrosis factor receptor superfamily, member 9 [Source:MGI Symbol;Acc:MGI:1101059]	Tnfrsf9	0.778744	4.4428	5.8378e-19	3.81555e-15
ENSMUSG00000028967	4	150853919	ERBB receptor feedback inhibitor 1 [Source:MGI Symbol;Acc:MGI:1921405]	Errfi1	2.71987	7.46667	0.0171961	0.402912
ENSMUSG00000028975	4	148960535	peroxisomal biogenesis factor 14 [Source:MGI Symbol;Acc:MGI:1927868]	Pex14	1.1538	1.1798	0.0464516	0.917284
ENSMUSG00000028991	4	148448611	mechanistic target of rapamycin (serine/threonine kinase) [Source:MGI Symbol;Acc:MGI:1928394]	Mtor	1.26421	0.995591	0.00614779	0.0515545
ENSMUSG00000028998	5	23838944	translocase of outer mitochondrial membrane 7 homolog (yeast) [Source:MGI Symbol;Acc:MGI:1913419]	Tomm7	0.833498	1.21806	0.00630326	0.00365953
ENSMUSG00000029001	4	148152800	F-box protein 44 [Source:MGI Symbol;Acc:MGI:1354744]	Fbxo44	0.698893	1.3242	0.000763168	0.000400904
ENSMUSG00000029005	4	148098437	dorsal inhibitory axon guidance protein [Source:MGI Symbol;Acc:MGI:1917683]	Draxin	0.855473	1.48413	0.00614779	0.00934968
ENSMUSG00000029022	4	147860778	migration and invasion inhibitory protein [Source:MGI Symbol;Acc:MGI:106506]	Miip	0.644651	0.85672	5.32144e-08	0.0364165
ENSMUSG00000029027	4	153964449	DNA fragmentation factor, beta subunit [Source:MGI Symbol;Acc:MGI:1196287]	Dffb	0.681299	0.920569	0.00287678	0.120983
ENSMUSG00000029033	4	155891822	ArfGAP with coiled-coil, ankyrin repeat and PH domains 3 [Source:MGI Symbol;Acc:MGI:2153589]	Acap3	0.844394	0.822937	0.0146887	0.925212
ENSMUSG00000029050	4	155154075	ski sarcoma viral oncogene homolog (avian) [Source:MGI Symbol;Acc:MGI:98310]	Ski	1.17509	1.06482	0.04768	0.493906
ENSMUSG00000029056	4	154964123	pantothenate kinase 4 [Source:MGI Symbol;Acc:MGI:2387466]	Pank4	1.49707	1.13822	6.38404e-06	0.0968244
ENSMUSG00000029062	4	155624854	cyclin-dependent kinase 11B [Source:MGI Symbol;Acc:MGI:88353]	Cdk11b	1.22253	1.04601	0.0050091	0.172155
ENSMUSG00000029064	4	155491361	guanine nucleotide binding protein (G protein), beta 1 [Source:MGI Symbol;Acc:MGI:95781]	Gnb1	0.982623	1.15187	0.0419216	0.0990601
ENSMUSG00000029068	4	155812489	cyclin L2 [Source:MGI Symbol;Acc:MGI:1927119]	Ccnl2	1.08675	0.865559	0.0451981	0.0365378
ENSMUSG00000029073	4	155864723	ceramide-1-phosphate transfer protein [Source:MGI Symbol;Acc:MGI:1933107]	Cptp	0.753088	0.799312	0.00429325	0.762014
ENSMUSG00000029076	4	155992872	stromal cell derived factor 4 [Source:MGI Symbol;Acc:MGI:108079]	Sdf4	0.890858	1.08547	0.0362653	0.0255964
ENSMUSG00000029103	5	35091501	low density lipoprotein receptor-related protein associated protein 1 [Source:MGI Symbol;Acc:MGI:96829]	Lrpap1	0.841009	1.24716	2.26375e-05	1.18111e-05
ENSMUSG00000029110	5	34336289	ring finger protein 4 [Source:MGI Symbol;Acc:MGI:1201691]	Rnf4	1.28959	1.25036	0.00134743	0.924146
ENSMUSG00000029131	5	29735688	DnaJ heat shock protein family (Hsp40) member B6 [Source:MGI Symbol;Acc:MGI:1344381]	Dnajb6	1.53941	1.33761	6.16855e-09	0.477937
ENSMUSG00000029135	5	32135801	fos-like antigen 2 [Source:MGI Symbol;Acc:MGI:102858]	Fosl2	4.49516	2.47652	1.72075e-06	0.484047
ENSMUSG00000029149	5	31251691	keratinocyte associated protein 3 [Source:MGI Symbol;Acc:MGI:1917065]	Krtcap3	0.733411	0.66342	0.0316034	0.77632
ENSMUSG00000029163	5	30913402	elastin microfibril interfacer 1 [Source:MGI Symbol;Acc:MGI:1926189]	Emilin1	0.827242	1.02034	0.00865728	0.0405465
ENSMUSG00000029169	5	52150203	DEAH (Asp-Glu-Ala-His) box polypeptide 15 [Source:MGI Symbol;Acc:MGI:1099786]	Dhx15	1.13812	1.18945	0.00108826	0.746949
ENSMUSG00000029173	5	52640087	Sep (O-phosphoserine) tRNA:Sec (selenocysteine) tRNA synthase [Source:MGI Symbol;Acc:MGI:1098791]	Sepsecs	0.841112	0.815922	0.00646935	0.897113
ENSMUSG00000029174	5	64156305	TBC1 domain family, member 1 [Source:MGI Symbol;Acc:MGI:1889508]	Tbc1d1	1.13459	1.2326	0.00283332	0.606132
ENSMUSG00000029175	5	30647933	solute carrier family 35, member F6 [Source:MGI Symbol;Acc:MGI:1922169]	Slc35f6	0.74071	1.10837	0.0464516	0.0548262
ENSMUSG00000029191	5	65261850	replication factor C (activator 1) 1 [Source:MGI Symbol;Acc:MGI:97891]	Rfc1	1.22708	1.00915	0.0166873	0.115093
ENSMUSG00000029196	5	36473670	transcriptional adaptor 2B [Source:MGI Symbol;Acc:MGI:3035274]	Tada2b	0.720477	1.12899	0.00861975	0.012262
ENSMUSG00000029198	5	36464998	GrpE-like 1, mitochondrial [Source:MGI Symbol;Acc:MGI:1334417]	Grpel1	1.06188	1.42256	0.000865085	0.076799
ENSMUSG00000029202	5	65605721	PDS5, regulator of cohesion maintenance, homolog A (S. cerevisiae) [Source:MGI Symbol;Acc:MGI:1918771]	Pds5a	1.18358	1.10271	0.00386295	0.582007
ENSMUSG00000029204	5	65861213	ras homolog gene family, member H [Source:MGI Symbol;Acc:MGI:1921984]	Rhoh	1.68635	1.31813	3.92297e-07	0.263457
ENSMUSG00000029208	5	69556923	GUF1 homolog, GTPase [Source:MGI Symbol;Acc:MGI:2140726]	Guf1	0.600158	0.787365	2.17538e-08	0.099226
ENSMUSG00000029213	5	72156575	COMM domain containing 8 [Source:MGI Symbol;Acc:MGI:1343485]	Commd8	0.845981	0.919467	0.0380466	0.590096
ENSMUSG00000029227	5	74535449	FIP1 like 1 (S. cerevisiae) [Source:MGI Symbol;Acc:MGI:1914149]	Fip1l1	1.0816	1.32642	0.00265799	0.18732
ENSMUSG00000029229	5	74997988	cysteine-rich hydrophobic domain 2 [Source:MGI Symbol;Acc:MGI:1921527]	Chic2	0.999999	1.36348	0.0322819	0.132621
ENSMUSG00000029238	5	76209868	circadian locomotor output cycles kaput [Source:MGI Symbol;Acc:MGI:99698]	Clock	1.22977	1.24953	0.0434444	0.953106
ENSMUSG00000029246	5	76913249	phosphoribosyl pyrophosphate amidotransferase [Source:MGI Symbol;Acc:MGI:2387203]	Ppat	1.28619	0.895115	0.0219152	0.0226603
ENSMUSG00000029249	5	77265491	RE1-silencing transcription factor [Source:MGI Symbol;Acc:MGI:104897]	Rest	0.783812	0.986122	0.00530726	0.0712557
ENSMUSG00000029254	5	86071746	signal transducing adaptor family member 1 [Source:MGI Symbol;Acc:MGI:1926193]	Stap1	1.36622	1.16943	4.10759e-07	0.205949
ENSMUSG00000029275	5	107716657	growth factor independent 1 [Source:MGI Symbol;Acc:MGI:103170]	Gfi1	0.43252	1.40225	1.96094e-22	3.42576e-20
ENSMUSG00000029283	5	106964322	cell division cycle 7 (S. cerevisiae) [Source:MGI Symbol;Acc:MGI:1309511]	Cdc7	1.19131	0.600579	0.0109236	0.0164497
ENSMUSG00000029311	5	103989762	hydroxysteroid (17-beta) dehydrogenase 11 [Source:MGI Symbol;Acc:MGI:2149821]	Hsd17b11	1.46683	0.968132	0.00886591	0.0423227
ENSMUSG00000029313	5	103692374	AF4/FMR2 family, member 1 [Source:MGI Symbol;Acc:MGI:1100819]	Aff1	1.2469	1.23728	1.03386e-05	0.997544
ENSMUSG00000029328	5	100033577	heterogeneous nuclear ribonucleoprotein D-like [Source:MGI Symbol;Acc:MGI:1355299]	Hnrnpdl	1.16647	1.1732	0.0425873	0.967475
ENSMUSG00000029333	5	99217426	RasGEF domain family, member 1B [Source:MGI Symbol;Acc:MGI:2443755]	Rasgef1b	7.30665	2.39284	4.90604e-15	0.163021
ENSMUSG00000029338	5	97882783	anthrax toxin receptor 2 [Source:MGI Symbol;Acc:MGI:1919164]	Antxr2	0.919645	1.21646	0.0297536	0.0317212
ENSMUSG00000029344	5	112276691	protein-tyrosine sulfotransferase 2 [Source:MGI Symbol;Acc:MGI:1309516]	Tpst2	0.84455	1.36457	0.0010671	0.00102393
ENSMUSG00000029346	5	112337392	SRR1 domain containing [Source:MGI Symbol;Acc:MGI:1917368]	Srrd	0.790162	1.08603	0.0453963	0.0538998
ENSMUSG00000029348	5	112384354	aspartate beta-hydroxylase domain containing 2 [Source:MGI Symbol;Acc:MGI:1920148]	Asphd2	0.680615	1.03116	1.14337e-05	0.000963228
ENSMUSG00000029359	5	118027743	tescalcin [Source:MGI Symbol;Acc:MGI:1930803]	Tesc	0.819582	1.37402	0.000217387	0.000156872
ENSMUSG00000029364	5	117357304	WD repeat and SOCS box-containing 2 [Source:MGI Symbol;Acc:MGI:2144041]	Wsb2	0.916856	1.20237	0.0222595	0.0222284
ENSMUSG00000029366	5	88764996	deoxycytidine kinase [Source:MGI Symbol;Acc:MGI:102726]	Dck	1.41549	0.737428	1.58401e-06	6.32708e-07
ENSMUSG00000029378	5	91139599	amphiregulin [Source:MGI Symbol;Acc:MGI:88068]	Areg	1.95164	1.16473	0.00407071	NA
ENSMUSG00000029390	5	124540695	transmembrane emp24 domain trafficking protein 2 [Source:MGI Symbol;Acc:MGI:1929269]	Tmed2	1.08865	1.25978	0.00722797	0.326588
ENSMUSG00000029401	5	124463265	Rab interacting lysosomal protein-like 2 [Source:MGI Symbol;Acc:MGI:1933112]	Rilpl2	2.59444	1.45973	1.6965e-07	0.106432
ENSMUSG00000029403	5	92006074	cyclin-dependent kinase-like 2 (CDC2-related kinase) [Source:MGI Symbol;Acc:MGI:1858227]	Cdkl2	1.14005	0.643701	9.93714e-05	0.000520431
ENSMUSG00000029404	5	124116089	ADP-ribosylation factor-like 6 interacting protein 4 [Source:MGI Symbol;Acc:MGI:1929500]	Arl6ip4	0.812935	0.863976	0.0451908	0.792741
ENSMUSG00000029407	5	92137938	USO1 vesicle docking factor [Source:MGI Symbol;Acc:MGI:1929095]	Uso1	1.18663	1.13253	0.0230319	0.804335
ENSMUSG00000029414	5	123749716	kinetochore associated 1 [Source:MGI Symbol;Acc:MGI:2673709]	Kntc1	1.41518	0.522852	2.2628e-15	1.1816e-14
ENSMUSG00000029416	5	127595664	solute carrier family 15, member 4 [Source:MGI Symbol;Acc:MGI:2140796]	Slc15a4	1.24921	1.09999	0.0206823	0.469273
ENSMUSG00000029419	2	25575416	predicted gene 996 [Source:MGI Symbol;Acc:MGI:2685842]	Gm996	0.612063	0.945312	0.0104428	0.0883226
ENSMUSG00000029430	5	129020069	RAN, member RAS oncogene family [Source:MGI Symbol;Acc:MGI:1333112]	Ran	1.19361	1.093	0.00943829	0.523185
ENSMUSG00000029437	5	123480157	interleukin 31 [Source:MGI Symbol;Acc:MGI:1923649]	Il31	1.8741	1.25782	1.57561e-05	NA
ENSMUSG00000029438	5	123343834	B cell CLL/lymphoma 7A [Source:MGI Symbol;Acc:MGI:1924295]	Bcl7a	0.911782	0.790555	0.00835476	0.386811
ENSMUSG00000029449	5	123103044	ras homolog gene family, member f [Source:MGI Symbol;Acc:MGI:1345629]	Rhof	1.59136	1.0221	2.18314e-09	0.000121628
ENSMUSG00000029465	5	122391878	actin related protein 2/3 complex, subunit 3 [Source:MGI Symbol;Acc:MGI:1928375]	Arpc3	1.03616	1.18415	0.0295733	0.266252
ENSMUSG00000029467	5	122453513	ATPase, Ca++ transporting, cardiac muscle, slow twitch 2 [Source:MGI Symbol;Acc:MGI:88110]	Atp2a2	1.42312	1.13538	3.01136e-08	0.0472475
ENSMUSG00000029468	5	122643911	purinergic receptor P2X, ligand-gated ion channel, 7 [Source:MGI Symbol;Acc:MGI:1339957]	P2rx7	0.940103	0.792086	0.00399282	0.199772
ENSMUSG00000029478	5	125017153	nuclear receptor co-repressor 2 [Source:MGI Symbol;Acc:MGI:1337080]	Ncor2	1.30644	1.34794	3.67737e-06	0.898243
ENSMUSG00000029482	5	125475814	acetoacetyl-CoA synthetase [Source:MGI Symbol;Acc:MGI:1926144]	Aacs	0.851528	0.776254	0.0357289	0.714076
ENSMUSG00000029505	5	110664373	E1A binding protein p400 [Source:MGI Symbol;Acc:MGI:1276124]	Ep400	1.18458	0.958424	0.0310287	0.0529511
ENSMUSG00000029512	5	110784488	unc-51 like kinase 1 [Source:MGI Symbol;Acc:MGI:1270126]	Ulk1	0.901684	0.849114	0.0286744	0.750924
ENSMUSG00000029516	5	115845278	citron [Source:MGI Symbol;Acc:MGI:105313]	Cit	1.28743	0.583755	1.26906e-06	2.50244e-06
ENSMUSG00000029521	5	110839979	checkpoint kinase 2 [Source:MGI Symbol;Acc:MGI:1355321]	Chek2	1.09803	0.744313	0.00101618	0.00283099
ENSMUSG00000029524	5	115478010	sirtuin 4 [Source:MGI Symbol;Acc:MGI:1922637]	Sirt4	0.707916	0.930899	0.0148761	0.179103
ENSMUSG00000029534	6	17692933	suppression of tumorigenicity 7 [Source:MGI Symbol;Acc:MGI:1927450]	St7	1.1749	1.23027	0.0446009	0.862445
ENSMUSG00000029587	5	143235163	zinc finger protein 12 [Source:MGI Symbol;Acc:MGI:99157]	Zfp12	0.639344	0.972521	0.0266669	0.130697
ENSMUSG00000029591	5	114130386	uracil DNA glycosylase [Source:MGI Symbol;Acc:MGI:109352]	Ung	1.61141	0.694267	0.000353562	0.000159798
ENSMUSG00000029621	5	145083830	actin related protein 2/3 complex, subunit 1A [Source:MGI Symbol;Acc:MGI:1928896]	Arpc1a	0.807783	1.00514	0.0194875	0.0915256
ENSMUSG00000029634	5	146209192	ring finger protein (C3H2C3 type) 6 [Source:MGI Symbol;Acc:MGI:1921382]	Rnf6	1.24715	0.986192	0.0314884	0.100963
ENSMUSG00000029638	6	8509600	glucocorticoid induced transcript 1 [Source:MGI Symbol;Acc:MGI:2179717]	Glcci1	1.35227	1.12963	0.000202759	0.216113
ENSMUSG00000029641	5	146845071	RAS-like, family 11, member A [Source:MGI Symbol;Acc:MGI:1916145]	Rasl11a	1.70793	1.4538	0.00163277	0.895881
ENSMUSG00000029657	5	149614287	heat shock 105kDa/110kDa protein 1 [Source:MGI Symbol;Acc:MGI:105053]	Hsph1	1.62626	0.98595	1.46756e-07	0.000164708
ENSMUSG00000029670	6	21949571	inhibitor of growth family, member 3 [Source:MGI Symbol;Acc:MGI:1919027]	Ing3	1.59107	1.04332	8.58922e-08	0.00132853
ENSMUSG00000029684	6	24613805	Wiskott-Aldrich syndrome-like (human) [Source:MGI Symbol;Acc:MGI:1920428]	Wasl	0.825063	1.13591	0.0344219	0.0247569
ENSMUSG00000029686	6	47453398	cullin 1 [Source:MGI Symbol;Acc:MGI:1349658]	Cul1	1.15208	1.19419	0.00208692	0.823743
ENSMUSG00000029705	5	136248135	cut-like homeobox 1 [Source:MGI Symbol;Acc:MGI:88568]	Cux1	1.35735	0.880434	1.85038e-08	1.24961e-07
ENSMUSG00000029708	6	28416091	golgi coiled coil 1 [Source:MGI Symbol;Acc:MGI:1921625]	Gcc1	1.32952	1.08209	0.001757	0.172669
ENSMUSG00000029714	5	137518548	GRB10 interacting GYF protein 1 [Source:MGI Symbol;Acc:MGI:1888677]	Gigyf1	0.779422	0.791097	3.99104e-05	0.946705
ENSMUSG00000029720	5	137629175	predicted gene 20605 [Source:MGI Symbol;Acc:MGI:5306917]	Gm20605	0.621967	0.845876	5.73939e-08	0.0406859
ENSMUSG00000029723	5	137745730	TSC22 domain family, member 4 [Source:MGI Symbol;Acc:MGI:1926079]	Tsc22d4	0.822933	1.00726	0.0415149	0.130841
ENSMUSG00000029725	5	137778849	protein phosphatase 1, regulatory subunit 35 [Source:MGI Symbol;Acc:MGI:1922853]	Ppp1r35	0.828564	0.809452	0.0317727	0.955604
ENSMUSG00000029729	5	138085084	zinc finger with KRAB and SCAN domains 1 [Source:MGI Symbol;Acc:MGI:1921820]	Zkscan1	0.810972	0.904277	0.0167499	0.50931
ENSMUSG00000029730	5	138164583	minichromosome maintenance deficient 7 (S. cerevisiae) [Source:MGI Symbol;Acc:MGI:1298398]	Mcm7	1.4078	0.688801	2.74162e-05	1.06324e-05
ENSMUSG00000029752	6	7675169	asparagine synthetase [Source:MGI Symbol;Acc:MGI:1350929]	Asns	1.53188	2.28783	6.88896e-20	0.0178961
ENSMUSG00000029763	6	33249085	exocyst complex component 4 [Source:MGI Symbol;Acc:MGI:1096376]	Exoc4	1.23769	0.859885	0.00203627	0.00133814
ENSMUSG00000029767	6	29348069	calumenin [Source:MGI Symbol;Acc:MGI:1097158]	Calu	1.14266	1.22802	0.00281382	0.637888
ENSMUSG00000029771	6	29526625	interferon regulatory factor 5 [Source:MGI Symbol;Acc:MGI:1350924]	Irf5	0.819725	1.4879	0.026502	0.0236436
ENSMUSG00000029777	6	55038007	glycyl-tRNA synthetase [Source:MGI Symbol;Acc:MGI:2449057]	Gars	1.34254	1.62832	1.23982e-16	0.132035
ENSMUSG00000029780	6	56882400	5-nucleotidase, cytosolic III [Source:MGI Symbol;Acc:MGI:1927186]	Nt5c3	0.943577	1.23823	0.00254222	0.00720683
ENSMUSG00000029781	6	56832059	FK506 binding protein 9 [Source:MGI Symbol;Acc:MGI:1350921]	Fkbp9	0.759751	1.47662	1.12407e-05	6.82545e-06
ENSMUSG00000029797	6	48448229	SCO-spondin [Source:MGI Symbol;Acc:MGI:2674311]	Sspo	0.587223	1.40628	0.00836705	0.00456714
ENSMUSG00000029810	6	48833818	transmembrane protein 176B [Source:MGI Symbol;Acc:MGI:1916348]	Tmem176b	0.64745	1.20607	0.000529269	0.000713707
ENSMUSG00000029817	6	49243924	transformer 2 alpha homolog (Drosophila) [Source:MGI Symbol;Acc:MGI:1933972]	Tra2a	1.84643	1.11184	0.00308318	0.101535
ENSMUSG00000029822	6	50293330	oxysterol binding protein-like 3 [Source:MGI Symbol;Acc:MGI:1918970]	Osbpl3	1.06764	0.800682	0.0138703	0.0243522
ENSMUSG00000029826	6	38305286	zinc finger CCCH type, antiviral 1 [Source:MGI Symbol;Acc:MGI:1926031]	Zc3hav1	1.07327	1.3081	9.16651e-05	0.084798
ENSMUSG00000029863	6	42264985	caspase 2 [Source:MGI Symbol;Acc:MGI:97295]	Casp2	0.687456	0.791065	0.0048737	0.617938
ENSMUSG00000029910	6	66535390	MAD2 mitotic arrest deficient-like 1 [Source:MGI Symbol;Acc:MGI:1860374]	Mad2l1	1.06051	0.713449	0.000134648	0.00173614
ENSMUSG00000029911	6	40471352	single-stranded DNA binding protein 1 [Source:MGI Symbol;Acc:MGI:1920040]	Ssbp1	0.777449	0.900568	0.0147881	0.413298
ENSMUSG00000029923	6	39381175	RAB19, member RAS oncogene family [Source:MGI Symbol;Acc:MGI:103292]	Rab19	0.684905	0.828259	2.42808e-05	0.272013
ENSMUSG00000029924	6	39334773	solute carrier family 37 (glycerol-3-phosphate transporter), member 3 [Source:MGI Symbol;Acc:MGI:1919394]	Slc37a3	0.772541	0.799519	0.00419376	0.896534
ENSMUSG00000029998	6	86386006	prenylcysteine oxidase 1 [Source:MGI Symbol;Acc:MGI:1914131]	Pcyox1	0.740189	0.942407	0.000284364	0.058318
ENSMUSG00000029999	6	86195223	transforming growth factor alpha [Source:MGI Symbol;Acc:MGI:98724]	Tgfa	0.98654	1.53955	0.000216729	0.00450275
ENSMUSG00000030002	6	85942268	dual specificity phosphatase 11 (RNA/RNP complex 1-interacting) [Source:MGI Symbol;Acc:MGI:1919352]	Dusp11	0.910634	1.2157	0.00775005	0.00819722
ENSMUSG00000030007	6	85451514	chaperonin containing Tcp1, subunit 7 (eta) [Source:MGI Symbol;Acc:MGI:107184]	Cct7	1.14586	1.12201	0.046616	0.912721
ENSMUSG00000030019	6	119479668	F-box and leucine-rich repeat protein 14 [Source:MGI Symbol;Acc:MGI:2141676]	Fbxl14	0.810294	1.14426	0.0176545	0.0128839
ENSMUSG00000030020	6	92370908	prickle homolog 2 (Drosophila) [Source:MGI Symbol;Acc:MGI:1925144]	Prickle2	1.1214	0.83913	0.00497716	0.0118357
ENSMUSG00000030031	6	95117240	kelch repeat and BTB (POZ) domain containing 8 [Source:MGI Symbol;Acc:MGI:2661430]	Kbtbd8	0.79192	0.562986	0.0299343	0.49433
ENSMUSG00000030035	6	83119044	WW domain binding protein 1 [Source:MGI Symbol;Acc:MGI:104710]	Wbp1	0.840718	0.882687	0.0488657	0.805926
ENSMUSG00000030037	6	83109040	mitochondrial ribosomal protein L53 [Source:MGI Symbol;Acc:MGI:1915749]	Mrpl53	0.742555	0.962946	0.0287061	0.183298
ENSMUSG00000030047	6	87458545	Rho GTPase activating protein 25 [Source:MGI Symbol;Acc:MGI:2443687]	Arhgap25	1.37433	1.14832	0.0258481	0.500294
ENSMUSG00000030056	6	87814269	ISY1 splicing factor homolog [Source:MGI Symbol;Acc:MGI:1923310]	Isy1	1.32941	1.14611	0.00202109	0.406457
ENSMUSG00000030057	6	87842615	cellular nucleic acid binding protein [Source:MGI Symbol;Acc:MGI:88431]	Cnbp	1.25013	1.34685	0.0015423	0.754105
ENSMUSG00000030062	6	88084482	ribophorin I [Source:MGI Symbol;Acc:MGI:98084]	Rpn1	0.824069	1.16023	0.0019863	0.00124012
ENSMUSG00000030064	6	97286867	FERM domain containing 4B [Source:MGI Symbol;Acc:MGI:2141794]	Frmd4b	3.10293	1.74761	3.43504e-64	0.000101156
ENSMUSG00000030067	6	98925338	forkhead box P1 [Source:MGI Symbol;Acc:MGI:1914004]	Foxp1	1.25559	1.11431	0.00224667	0.421693
ENSMUSG00000030082	6	88503579	Sec61 alpha 1 subunit (S. cerevisiae) [Source:MGI Symbol;Acc:MGI:1858417]	Sec61a1	1.27293	1.23715	0.00191428	0.916914
ENSMUSG00000030083	6	88835914	ankyrin repeat and BTB (POZ) domain containing 1 [Source:MGI Symbol;Acc:MGI:1933148]	Abtb1	0.761998	0.884217	0.000874882	0.331035
ENSMUSG00000030089	6	90604725	solute carrier family 41, member 3 [Source:MGI Symbol;Acc:MGI:1918949]	Slc41a3	0.876501	1.12156	0.0314173	0.0198358
ENSMUSG00000030091	6	91013068	nucleoporin 210 [Source:MGI Symbol;Acc:MGI:1859555]	Nup210	1.38957	0.891697	0.0140988	0.0193048
ENSMUSG00000030094	6	91489305	xeroderma pigmentosum, complementation group C [Source:MGI Symbol;Acc:MGI:103557]	Xpc	1.04064	0.820221	0.0362653	0.0699037
ENSMUSG00000030102	6	108213096	inositol 1,4,5-trisphosphate receptor 1 [Source:MGI Symbol;Acc:MGI:96623]	Itpr1	1.2295	1.14971	0.00226289	0.690449
ENSMUSG00000030108	6	121300227	solute carrier family 6 (neurotransmitter transporter, GABA), member 13 [Source:MGI Symbol;Acc:MGI:95629]	Slc6a13	0.502887	1.36545	1.85227e-11	1.09045e-10
ENSMUSG00000030109	6	121343076	solute carrier family 6 (neurotransmitter transporter, betaine/GABA), member 12 [Source:MGI Symbol;Acc:MGI:95628]	Slc6a12	0.740116	1.04494	0.0149388	0.0463426
ENSMUSG00000030120	6	124931386	myeloid leukemia factor 2 [Source:MGI Symbol;Acc:MGI:1353554]	Mlf2	0.937967	1.15879	0.0343118	0.0356829
ENSMUSG00000030122	6	124913681	parathymosin [Source:MGI Symbol;Acc:MGI:1916452]	Ptms	0.833295	1.15974	0.00996432	0.00614252
ENSMUSG00000030123	6	115954811	plexin D1 [Source:MGI Symbol;Acc:MGI:2154244]	Plxnd1	0.942833	1.35886	0.000976589	0.00555807
ENSMUSG00000030124	6	124904361	lymphocyte-activation gene 3 [Source:MGI Symbol;Acc:MGI:106588]	Lag3	0.958309	2.23232	1.00842e-06	0.000234501
ENSMUSG00000030137	6	121210696	tubulin, alpha 8 [Source:MGI Symbol;Acc:MGI:1858225]	Tuba8	0.705798	0.998061	5.84043e-05	0.00586802
ENSMUSG00000030142	6	123281789	C-type lectin domain family 4, member e [Source:MGI Symbol;Acc:MGI:1861232]	Clec4e	2.40398	0.917144	0.0192905	0.0384432
ENSMUSG00000030157	6	129180615	C-type lectin domain family 2, member d [Source:MGI Symbol;Acc:MGI:2135589]	Clec2d	0.633285	0.77392	0.00130607	0.475841
ENSMUSG00000030161	6	129533160	gamma-aminobutyric acid (GABA) A receptor-associated protein-like 1 [Source:MGI Symbol;Acc:MGI:1914980]	Gabarapl1	1.36089	1.20834	4.23903e-07	0.406457
ENSMUSG00000030162	6	129485244	oxidized low density lipoprotein (lectin-like) receptor 1 [Source:MGI Symbol;Acc:MGI:1261434]	Olr1	30.0323	1.0034	2.58608e-51	3.74328e-18
ENSMUSG00000030166	6	119902698	RAD52 homolog (S. cerevisiae) [Source:MGI Symbol;Acc:MGI:101949]	Rad52	0.620761	0.626046	0.000201191	0.899529
ENSMUSG00000030187	6	131219223	killer cell lectin-like receptor, subfamily A, member 2 [Source:MGI Symbol;Acc:MGI:101906]	Klra2	1.22775	1.44099	4.93691e-05	0.429663
ENSMUSG00000030188	6	131284388	mago homolog B, exon junction complex core component [Source:MGI Symbol;Acc:MGI:1913691]	Magohb	0.870566	1.57379	6.36381e-06	4.47672e-05
ENSMUSG00000030189	6	131364855	Y box protein 3 [Source:MGI Symbol;Acc:MGI:2137670]	Ybx3	1.2343	1.17322	0.0252699	0.862128
ENSMUSG00000030199	6	134035700	ets variant 6 [Source:MGI Symbol;Acc:MGI:109336]	Etv6	1.13042	1.26737	0.000240491	0.355889
ENSMUSG00000030203	6	134715468	dual specificity phosphatase 16 [Source:MGI Symbol;Acc:MGI:1917936]	Dusp16	1.57372	1.40181	0.00036866	0.859394
ENSMUSG00000030208	6	135362545	epithelial membrane protein 1 [Source:MGI Symbol;Acc:MGI:107941]	Emp1	2.21237	2.14531	8.99704e-37	0.995715
ENSMUSG00000030224	6	137735078	serine/threonine kinase receptor associated protein [Source:MGI Symbol;Acc:MGI:1329037]	Strap	1.14739	1.24654	0.00100367	0.589363
ENSMUSG00000030265	6	145216699	Kirsten rat sarcoma viral oncogene homolog [Source:MGI Symbol;Acc:MGI:96680]	Kras	1.42025	1.03779	4.52826e-06	0.00858333
ENSMUSG00000030275	6	143167221	ethanolamine kinase 1 [Source:MGI Symbol;Acc:MGI:1922570]	Etnk1	1.31428	1.10508	0.000758968	0.232438
ENSMUSG00000030276	6	113389260	tubulin tyrosine ligase-like family, member 3 [Source:MGI Symbol;Acc:MGI:2141418]	Ttll3	1.10511	0.78799	0.0421596	0.0441544
ENSMUSG00000030279	6	143010920	C2 calcium-dependent domain containing 5 [Source:MGI Symbol;Acc:MGI:1921991]	C2cd5	1.2002	0.896631	0.00445105	0.00358801
ENSMUSG00000030283	6	142821545	ST8 alpha-N-acetyl-neuraminide alpha-2,8-sialyltransferase 1 [Source:MGI Symbol;Acc:MGI:106011]	St8sia1	1.11626	0.699898	0.00225811	0.00500742
ENSMUSG00000030287	6	146108299	inositol 1,4,5-triphosphate receptor 2 [Source:MGI Symbol;Acc:MGI:99418]	Itpr2	1.18774	0.991904	0.015918	0.0756349
ENSMUSG00000030327	6	122874474	NECAP endocytosis associated 1 [Source:MGI Symbol;Acc:MGI:1914852]	Necap1	1.07215	1.21519	0.0442122	0.436207
ENSMUSG00000030330	6	125039760	inhibitor of growth family, member 4 [Source:MGI Symbol;Acc:MGI:107307]	Ing4	0.801334	0.87646	0.0064604	0.582696
ENSMUSG00000030337	6	125215551	vesicle-associated membrane protein 1 [Source:MGI Symbol;Acc:MGI:1313276]	Vamp1	0.783477	0.763175	0.00485253	0.958084
ENSMUSG00000030339	6	125306571	lymphotoxin B receptor [Source:MGI Symbol;Acc:MGI:104875]	Ltbr	0.830897	1.27424	0.046216	0.0317212
ENSMUSG00000030342	6	125460266	CD9 antigen [Source:MGI Symbol;Acc:MGI:88348]	Cd9	1.17296	1.03086	0.0381291	0.2763
ENSMUSG00000030346	6	126923050	RAD51 associated protein 1 [Source:MGI Symbol;Acc:MGI:1098224]	Rad51ap1	1.30319	0.666414	0.000293498	0.000205938
ENSMUSG00000030365	6	128887588	C-type lectin domain family 2, member i [Source:MGI Symbol;Acc:MGI:2136650]	Clec2i	1.03558	1.35757	0.027675	0.0955106
ENSMUSG00000030386	7	12478293	zinc finger protein 606 [Source:MGI Symbol;Acc:MGI:1914620]	Zfp606	0.528771	0.628561	1.02429e-08	0.417868
ENSMUSG00000030393	7	10487229	zinc finger protein interacting with K protein 1 [Source:MGI Symbol;Acc:MGI:108070]	Zik1	0.704328	0.606516	0.00258899	0.698511
ENSMUSG00000030400	7	19382010	excision repair cross-complementing rodent repair deficiency, complementation group 2 [Source:MGI Symbol;Acc:MGI:95413]	Ercc2	0.783159	0.850198	0.0157349	0.712279
ENSMUSG00000030423	7	38261996	processing of precursor 4, ribonuclease P/MRP family, (S. cerevisiae) [Source:MGI Symbol;Acc:MGI:1913411]	Pop4	0.875959	1.35444	0.00369608	0.00496145
ENSMUSG00000030435	7	5062143	U2 small nuclear ribonucleoprotein auxiliary factor (U2AF) 2 [Source:MGI Symbol;Acc:MGI:98886]	U2af2	1.23832	1.04294	0.00183271	0.112782
ENSMUSG00000030446	13	67813740	zinc finger protein 273 [Source:MGI Symbol;Acc:MGI:3036278]	Zfp273	0.530577	0.637911	0.00205533	0.475138
ENSMUSG00000030447	7	55841745	cytoplasmic FMR1 interacting protein 1 [Source:MGI Symbol;Acc:MGI:1338801]	Cyfip1	1.20072	1.05443	0.0147903	0.292287
ENSMUSG00000030451	7	56050196	HECT and RLD domain containing E3 ubiquitin protein ligase 2 [Source:MGI Symbol;Acc:MGI:103234]	Herc2	1.39297	0.949045	0.000122046	0.00183466
ENSMUSG00000030469	7	43579610	zinc finger protein 719 [Source:MGI Symbol;Acc:MGI:2444708]	Zfp719	1.47835	0.96319	0.00163472	0.0153308
ENSMUSG00000030470	7	48830398	cysteine and glycine-rich protein 3 [Source:MGI Symbol;Acc:MGI:1330824]	Csrp3	0.658045	0.900697	0.00244693	0.193298
ENSMUSG00000030471	7	48789003	zinc finger, DHHC domain containing 13 [Source:MGI Symbol;Acc:MGI:1919227]	Zdhhc13	1.38835	1.11011	4.29597e-05	0.117042
ENSMUSG00000030505	7	49778346	protein arginine N-methyltransferase 3 [Source:MGI Symbol;Acc:MGI:1919224]	Prmt3	1.38129	1.06206	0.00163472	0.0977178
ENSMUSG00000030516	7	65296165	tight junction protein 1 [Source:MGI Symbol;Acc:MGI:98759]	Tjp1	1.46146	1.15921	7.88733e-06	0.138648
ENSMUSG00000030530	7	80388585	furin (paired basic amino acid cleaving enzyme) [Source:MGI Symbol;Acc:MGI:97513]	Furin	1.52921	1.5724	3.92989e-30	0.805433
ENSMUSG00000030533	7	80325292	unc-45 homolog A (C. elegans) [Source:MGI Symbol;Acc:MGI:2142246]	Unc45a	1.54269	1.25076	9.78241e-15	0.0692951
ENSMUSG00000030536	7	80711583	IQ motif containing GTPase activating protein 1 [Source:MGI Symbol;Acc:MGI:1352757]	Iqgap1	1.01972	1.20211	0.00649769	0.1031
ENSMUSG00000030539	7	80186841	sema domain, immunoglobulin domain (Ig), transmembrane domain (TM) and short cytoplasmic domain, (semaphorin) 4B [Source:MGI Symbol;Acc:MGI:107559]	Sema4b	0.98418	1.5563	0.00029247	0.00931543
ENSMUSG00000030557	7	67231163	myocyte enhancer factor 2A [Source:MGI Symbol;Acc:MGI:99532]	Mef2a	1.26763	1.12171	0.0163544	0.532665
ENSMUSG00000030559	7	88430273	RAB38, member RAS oncogene family [Source:MGI Symbol;Acc:MGI:1919683]	Rab38	1.66898	1.31634	2.61825e-08	0.222438
ENSMUSG00000030560	7	88278085	cathepsin C [Source:MGI Symbol;Acc:MGI:109553]	Ctsc	2.33041	1.51782	0.0119508	0.498082
ENSMUSG00000030579	7	30413760	TYRO protein tyrosine kinase binding protein [Source:MGI Symbol;Acc:MGI:1277211]	Tyrobp	0.778882	1.3836	1.05366e-07	6.58359e-08
ENSMUSG00000030583	7	29320372	signal-induced proliferation-associated 1 like 3 [Source:MGI Symbol;Acc:MGI:1921456]	Sipa1l3	1.22619	1.22411	0.0108499	0.983601
ENSMUSG00000030591	7	29174188	proteasome (prosome, macropain) 26S subunit, non-ATPase, 8 [Source:MGI Symbol;Acc:MGI:1888669]	Psmd8	1.15486	1.25483	0.000591033	0.573076
ENSMUSG00000030595	7	28758251	nuclear factor of kappa light polypeptide gene enhancer in B cells inhibitor, beta [Source:MGI Symbol;Acc:MGI:104752]	Nfkbib	1.35985	1.2167	0.014908	0.710763
ENSMUSG00000030604	7	27807196	zinc finger protein 626 [Source:MGI Symbol;Acc:MGI:1918413]	Zfp626	0.770915	0.843727	0.00357373	0.683926
ENSMUSG00000030605	7	79133768	milk fat globule-EGF factor 8 protein [Source:MGI Symbol;Acc:MGI:102768]	Mfge8	0.873537	1.12164	0.0102619	0.00628534
ENSMUSG00000030609	7	78895854	apoptosis enhancing nuclease [Source:MGI Symbol;Acc:MGI:1915298]	Aen	1.13225	0.844302	0.0297428	0.0200212
ENSMUSG00000030614	7	90467438	transmembrane protein 126B [Source:MGI Symbol;Acc:MGI:1915722]	Tmem126b	0.72418	0.569283	2.24393e-10	0.23242
ENSMUSG00000030616	7	90302252	synaptotagmin-like 2 [Source:MGI Symbol;Acc:MGI:1933366]	Sytl2	1.15695	1.42944	1.13377e-07	0.0920737
ENSMUSG00000030619	7	89954654	embryonic ectoderm development [Source:MGI Symbol;Acc:MGI:95286]	Eed	1.25209	0.969293	0.00965829	0.0370519
ENSMUSG00000030641	7	92857525	DNA damage-induced apoptosis suppressor [Source:MGI Symbol;Acc:MGI:1921291]	Ddias	1.28306	0.678069	0.000422511	0.000300216
ENSMUSG00000030649	7	101881325	anaphase prompoting complex C subunit 15 [Source:MGI Symbol;Acc:MGI:1922680]	Anapc15	0.999778	0.655185	2.39096e-06	0.00124012
ENSMUSG00000030654	7	118118891	ADP-ribosylation factor-like 6 interacting protein 1 [Source:MGI Symbol;Acc:MGI:1858943]	Arl6ip1	0.948362	0.772934	0.000139557	0.0589717
ENSMUSG00000030655	7	118131308	SMG1 homolog, phosphatidylinositol 3-kinase-related kinase (C. elegans) [Source:MGI Symbol;Acc:MGI:1919742]	Smg1	1.14503	0.932961	0.0453963	0.0401014
ENSMUSG00000030657	7	117380979	xylosyltransferase 1 [Source:MGI Symbol;Acc:MGI:2451073]	Xylt1	1.29339	1.0362	0.00964895	0.143756
ENSMUSG00000030662	14	120911194	importin 5 [Source:MGI Symbol;Acc:MGI:1917822]	Ipo5	1.2061	1.04972	0.0473328	0.355889
ENSMUSG00000030663	7	116039397	RIKEN cDNA 1110004F10 gene [Source:MGI Symbol;Acc:MGI:1929274]	1110004F10Rik	0.980331	1.19958	0.0418368	0.103683
ENSMUSG00000030669	7	114631478	calcitonin/calcitonin-related polypeptide, alpha [Source:MGI Symbol;Acc:MGI:2151253]	Calca	0.96388	2.27889	2.69665e-14	1.54488e-08
ENSMUSG00000030671	7	114415281	phosphodiesterase 3B, cGMP-inhibited [Source:MGI Symbol;Acc:MGI:1333863]	Pde3b	1.11493	1.18763	0.0222888	0.709951
ENSMUSG00000030677	7	127027729	kinesin family member 22 [Source:MGI Symbol;Acc:MGI:109233]	Kif22	1.01983	0.609657	7.75018e-07	0.000372756
ENSMUSG00000030681	7	126986860	major vault protein [Source:MGI Symbol;Acc:MGI:1925638]	Mvp	1.0257	1.17036	0.0370875	0.241154
ENSMUSG00000030691	7	101092863	FCH and double SH3 domains 2 [Source:MGI Symbol;Acc:MGI:2448475]	Fchsd2	1.33764	1.03797	0.0299496	0.205715
ENSMUSG00000030703	7	126766334	glycerophosphodiester phosphodiesterase domain containing 3 [Source:MGI Symbol;Acc:MGI:1915866]	Gdpd3	0.727631	1.0005	0.000190944	0.00118817
ENSMUSG00000030711	7	126672865	sulfotransferase family 1A, phenol-preferring, member 1 [Source:MGI Symbol;Acc:MGI:102896]	Sult1a1	0.634898	1.12553	0.0277457	0.040562
ENSMUSG00000030717	7	126623249	nuclear protein transcription regulator 1 [Source:MGI Symbol;Acc:MGI:1891834]	Nupr1	1.86964	1.38171	1.60813e-07	0.297851
ENSMUSG00000030718	7	100326737	protein phosphatase methylesterase 1 [Source:MGI Symbol;Acc:MGI:1919840]	Ppme1	1.1506	1.23764	0.000681528	0.615105
ENSMUSG00000030729	7	100227394	phosphoglucomutase 2-like 1 [Source:MGI Symbol;Acc:MGI:1918224]	Pgm2l1	0.996344	0.651748	2.84102e-10	1.74524e-05
ENSMUSG00000030737	7	99657804	solute carrier organic anion transporter family, member 2b1 [Source:MGI Symbol;Acc:MGI:1351872]	Slco2b1	1.83738	2.06835	7.46892e-22	0.586303
ENSMUSG00000030738	7	126546455	eukaryotic translation initiation factor 3, subunit C [Source:MGI Symbol;Acc:MGI:1926966]	Eif3c	1.14636	1.19085	0.00086589	0.80763
ENSMUSG00000030742	7	126363824	linker for activation of T cells [Source:MGI Symbol;Acc:MGI:1342293]	Lat	0.876862	1.35706	1.54416e-08	8.79889e-08
ENSMUSG00000030744	7	99477896	ribosomal protein S3 [Source:MGI Symbol;Acc:MGI:1350917]	Rps3	0.936156	1.3312	0.00144994	0.00607443
ENSMUSG00000030748	7	125552120	interleukin 4 receptor, alpha [Source:MGI Symbol;Acc:MGI:105367]	Il4ra	0.950069	1.35272	0.0461238	0.0909294
ENSMUSG00000030753	7	98703103	protein-kinase, interferon-inducible double stranded RNA dependent inhibitor, repressor of (P58 repressor) [Source:MGI Symbol;Acc:MGI:1920231]	Prkrir	0.822708	1.07181	0.015719	0.0219321
ENSMUSG00000030754	7	114215559	coatomer protein complex, subunit beta 1 [Source:MGI Symbol;Acc:MGI:1917599]	Copb1	1.09038	1.16499	0.043255	0.671589
ENSMUSG00000030766	7	123279218	Rho GTPase activating protein 17 [Source:MGI Symbol;Acc:MGI:1917747]	Arhgap17	1.31196	0.987452	0.00180662	0.0231616
ENSMUSG00000030786	7	128062640	integrin alpha M [Source:MGI Symbol;Acc:MGI:96607]	Itgam	0.796221	0.464121	1.80167e-10	3.42995e-05
ENSMUSG00000030789	7	128129547	integrin alpha X [Source:MGI Symbol;Acc:MGI:96609]	Itgax	1.416	0.762436	0.0307274	0.0183419
ENSMUSG00000030815	7	127573340	phosphorylase kinase, gamma 2 (testis) [Source:MGI Symbol;Acc:MGI:1916211]	Phkg2	0.75879	0.888014	0.000101778	0.224896
ENSMUSG00000030823	7	127382260	RIKEN cDNA 9130019O22 gene [Source:MGI Symbol;Acc:MGI:1926171]	9130019O22Rik	0.685091	0.562732	0.0100907	0.76232
ENSMUSG00000030835	7	46033698	nodal modulator 1 [Source:MGI Symbol;Acc:MGI:2385850]	Nomo1	1.20658	1.6617	4.05328e-10	0.0400839
ENSMUSG00000030842	7	101905904	late endosomal/lysosomal adaptor, MAPK and MTOR activator 1 [Source:MGI Symbol;Acc:MGI:1913758]	Lamtor1	0.822489	1.05193	0.00819742	0.0188808
ENSMUSG00000030847	7	128523616	BCL2-associated athanogene 3 [Source:MGI Symbol;Acc:MGI:1352493]	Bag3	1.37003	1.23657	0.000432304	0.676611
ENSMUSG00000030867	7	122159439	polo-like kinase 1 [Source:MGI Symbol;Acc:MGI:97621]	Plk1	1.08361	0.516567	8.52276e-11	3.37518e-07
ENSMUSG00000030881	7	105634203	ADP-ribosylation factor interacting protein 2 [Source:MGI Symbol;Acc:MGI:1924182]	Arfip2	0.819134	1.11384	0.0177458	0.0155112
ENSMUSG00000030888	7	105732207	ribosomal RNA processing 8, methyltransferase, homolog (yeast) [Source:MGI Symbol;Acc:MGI:1914251]	Rrp8	1.40669	1.14112	0.00851118	0.366389
ENSMUSG00000030921	7	104409025	tripartite motif-containing 30A [Source:MGI Symbol;Acc:MGI:98178]	Trim30a	1.04603	0.827998	0.0457639	0.0745752
ENSMUSG00000030929	7	119768679	exoribonuclease 2 [Source:MGI Symbol;Acc:MGI:1918401]	Eri2	0.837118	0.736634	0.00237682	0.55326
ENSMUSG00000030930	7	132235780	carbohydrate (N-acetylgalactosamine 4-sulfate 6-O) sulfotransferase 15 [Source:MGI Symbol;Acc:MGI:1924840]	Chst15	1.20839	1.17929	0.000721315	0.902062
ENSMUSG00000030966	7	102557922	tripartite motif-containing 21 [Source:MGI Symbol;Acc:MGI:106657]	Trim21	0.61158	0.758333	1.47481e-08	0.269079
ENSMUSG00000030970	7	132987563	C-terminal binding protein 2 [Source:MGI Symbol;Acc:MGI:1201686]	Ctbp2	1.23937	1.17288	0.00324628	0.761312
ENSMUSG00000030978	7	102441695	ribonucleotide reductase M1 [Source:MGI Symbol;Acc:MGI:98180]	Rrm1	1.33175	0.747578	1.21677e-07	5.03036e-08
ENSMUSG00000030980	7	118842222	lysine rich nucleolar protein 1 [Source:MGI Symbol;Acc:MGI:1913606]	Knop1	0.740708	0.824102	0.00233656	0.617854
ENSMUSG00000031004	7	135689788	antigen identified by monoclonal antibody Ki 67 [Source:MGI Symbol;Acc:MGI:106035]	Mki67	1.24831	0.535456	4.95679e-27	1.5559e-22
ENSMUSG00000031007	X	12587801	ATPase, H+ transporting, lysosomal accessory protein 2 [Source:MGI Symbol;Acc:MGI:1917745]	Atp6ap2	1.23312	1.14537	0.00021652	0.599124
ENSMUSG00000031015	7	110221703	SWA-70 protein [Source:MGI Symbol;Acc:MGI:1298390]	Swap70	1.24309	1.18711	0.00399123	0.838979
ENSMUSG00000031016	7	110122350	WEE 1 homolog 1 (S. pombe) [Source:MGI Symbol;Acc:MGI:103075]	Wee1	1.5671	1.27054	0.0358532	0.614154
ENSMUSG00000031021	7	109735834	TMEM9 domain family, member B [Source:MGI Symbol;Acc:MGI:1915254]	Tmem9b	1.02721	1.19686	0.0262239	0.202374
ENSMUSG00000031065	X	20687954	cyclin-dependent kinase 16 [Source:MGI Symbol;Acc:MGI:97516]	Cdk16	0.716796	0.74399	0.00868605	0.914144
ENSMUSG00000031072	7	144915100	oral cancer overexpressed 1 [Source:MGI Symbol;Acc:MGI:1919534]	Oraov1	0.706114	0.625367	5.56939e-05	0.723206
ENSMUSG00000031078	7	144435733	cortactin [Source:MGI Symbol;Acc:MGI:99695]	Cttn	1.24599	0.816367	0.0333278	0.0203549
ENSMUSG00000031093	X	35888832	dedicator of cytokinesis 11 [Source:MGI Symbol;Acc:MGI:1923224]	Dock11	1.29771	0.980037	0.000338648	0.00721442
ENSMUSG00000031095	X	38533274	cullin 4B [Source:MGI Symbol;Acc:MGI:1919834]	Cul4b	1.32742	0.951474	0.000653711	0.00499774
ENSMUSG00000031103	X	48411046	E74-like factor 4 (ets domain transcription factor) [Source:MGI Symbol;Acc:MGI:1928377]	Elf4	1.06362	0.798129	0.0419195	0.0639353
ENSMUSG00000031134	X	57383530	RNA binding motif protein, X chromosome [Source:MGI Symbol;Acc:MGI:1343044]	Rbmx	1.17479	0.781101	0.00370171	0.00281049
ENSMUSG00000031144	X	7638471	synaptophysin [Source:MGI Symbol;Acc:MGI:98467]	Syp	0.80491	0.667154	0.000629317	0.437388
ENSMUSG00000031145	X	7657260	prickle homolog 3 (Drosophila) [Source:MGI Symbol;Acc:MGI:1859635]	Prickle3	0.76292	0.888306	0.00927356	0.442862
ENSMUSG00000031155	X	7878262	proviral integration site 2 [Source:MGI Symbol;Acc:MGI:97587]	Pim2	0.815193	0.959198	0.0215495	0.230617
ENSMUSG00000031161	X	7930120	histone deacetylase 6 [Source:MGI Symbol;Acc:MGI:1333752]	Hdac6	0.82723	0.775404	0.000101916	0.881057
ENSMUSG00000031162	X	7959260	GATA binding protein 1 [Source:MGI Symbol;Acc:MGI:95661]	Gata1	0.804504	0.907195	0.000181499	0.250104
ENSMUSG00000031176	X	9654267	dynein light chain Tctex-type 3 [Source:MGI Symbol;Acc:MGI:1914367]	Dynlt3	0.965821	1.26133	0.0121938	0.0410876
ENSMUSG00000031200	X	75410444	mature T cell proliferation 1 [Source:MGI Symbol;Acc:MGI:102699]	Mtcp1	0.642633	0.487233	1.59471e-07	0.381673
ENSMUSG00000031262	X	134308084	centromere protein I [Source:MGI Symbol;Acc:MGI:2147897]	Cenpi	1.2875	0.63349	3.66258e-05	3.89627e-05
ENSMUSG00000031264	X	134542336	Bruton agammaglobulinemia tyrosine kinase [Source:MGI Symbol;Acc:MGI:88216]	Btk	1.16664	0.939888	0.0248469	0.0292515
ENSMUSG00000031266	X	134588149	galactosidase, alpha [Source:MGI Symbol;Acc:MGI:1347344]	Gla	1.53512	1.78215	0.000348526	0.739221
ENSMUSG00000031278	X	142317993	acyl-CoA synthetase long-chain family member 4 [Source:MGI Symbol;Acc:MGI:1354713]	Acsl4	1.39352	1.1483	4.28752e-07	0.125293
ENSMUSG00000031304	X	101264378	interleukin 2 receptor, gamma chain [Source:MGI Symbol;Acc:MGI:96551]	Il2rg	1.13212	1.21559	0.00353443	0.613724
ENSMUSG00000031310	X	101404384	zinc finger, MYM-type 3 [Source:MGI Symbol;Acc:MGI:1927231]	Zmym3	0.754337	0.916681	0.00105733	0.170273
ENSMUSG00000031314	X	101532734	TAF1 RNA polymerase II, TATA box binding protein (TBP)-associated factor [Source:MGI Symbol;Acc:MGI:1336878]	Taf1	1.20437	0.925359	0.0127561	0.0154815
ENSMUSG00000031333	X	104280657	ATP-binding cassette, sub-family B (MDR/TAP), member 7 [Source:MGI Symbol;Acc:MGI:109533]	Abcb7	1.22852	0.92377	0.0225905	0.0275919
ENSMUSG00000031352	X	169250193	holocytochrome c synthetase [Source:MGI Symbol;Acc:MGI:106911]	Hccs	1.81965	1.42134	2.2103e-13	0.191394
ENSMUSG00000031353	X	162760402	retinoblastoma binding protein 7 [Source:MGI Symbol;Acc:MGI:1194910]	Rbbp7	1.34668	1.07086	7.44462e-05	0.0611286
ENSMUSG00000031355	X	168795099	Rho GTPase activating protein 6 [Source:MGI Symbol;Acc:MGI:1196332]	Arhgap6	1.19238	1.17946	0.00165685	0.947997
ENSMUSG00000031365	X	73342621	zinc finger protein 275 [Source:MGI Symbol;Acc:MGI:1350985]	Zfp275	0.812519	0.941231	0.0235945	0.320007
ENSMUSG00000031367	X	163909017	adaptor-related protein complex 1, sigma 2 subunit [Source:MGI Symbol;Acc:MGI:1889383]	Ap1s2	1.02435	0.683823	0.00514699	0.0376178
ENSMUSG00000031386	X	73942792	host cell factor C1 [Source:MGI Symbol;Acc:MGI:105942]	Hcfc1	1.20759	1.00845	0.0461238	0.17904
ENSMUSG00000031389	X	73891442	Rho GTPase activating protein 4 [Source:MGI Symbol;Acc:MGI:2159577]	Arhgap4	0.926268	0.822106	0.0107468	0.384415
ENSMUSG00000031397	X	74177259	transketolase-like 1 [Source:MGI Symbol;Acc:MGI:1933244]	Tktl1	0.632614	0.754211	0.00616583	0.778791
ENSMUSG00000031400	X	74409483	glucose-6-phosphate dehydrogenase X-linked [Source:MGI Symbol;Acc:MGI:105979]	G6pdx	1.31503	0.938542	0.00385695	0.0120569
ENSMUSG00000031422	X	136732942	mortality factor 4 like 2 [Source:MGI Symbol;Acc:MGI:1927167]	Morf4l2	1.64032	1.25347	0.000112476	0.28542
ENSMUSG00000031442	8	12873806	mcf.2 transforming sequence-like [Source:MGI Symbol;Acc:MGI:103263]	Mcf2l	0.748278	1.68489	0.000120217	9.31181e-05
ENSMUSG00000031447	8	13159135	lysosomal-associated membrane protein 1 [Source:MGI Symbol;Acc:MGI:96745]	Lamp1	0.823799	1.1469	0.0230924	0.0160788
ENSMUSG00000031451	8	13465374	growth arrest specific 6 [Source:MGI Symbol;Acc:MGI:95660]	Gas6	0.673314	1.03844	0.0178989	0.0607254
ENSMUSG00000031487	8	27123832	BRF2, RNA polymerase III transcription initiation factor 50kDa subunit [Source:MGI Symbol;Acc:MGI:1913903]	Brf2	0.715655	0.75183	0.00136003	0.809439
ENSMUSG00000031490	8	27260327	eukaryotic translation initiation factor 4E binding protein 1 [Source:MGI Symbol;Acc:MGI:103267]	Eif4ebp1	1.00394	2.21331	4.91015e-12	1.55499e-06
ENSMUSG00000031504	8	11453392	RAB20, member RAS oncogene family [Source:MGI Symbol;Acc:MGI:102789]	Rab20	2.2559	1.84258	2.41337e-07	0.736516
ENSMUSG00000031508	8	11611583	ankyrin repeat domain 10 [Source:MGI Symbol;Acc:MGI:1921840]	Ankrd10	0.739615	0.937082	0.000844855	0.0919461
ENSMUSG00000031511	8	11728105	Rho guanine nucleotide exchange factor (GEF7) [Source:MGI Symbol;Acc:MGI:1860493]	Arhgef7	1.17491	1.20233	0.00180373	0.89649
ENSMUSG00000031523	8	36567751	deleted in liver cancer 1 [Source:MGI Symbol;Acc:MGI:1354949]	Dlc1	1.63892	1.05439	0.00213656	0.437116
ENSMUSG00000031527	8	35465265	exoribonuclease 1 [Source:MGI Symbol;Acc:MGI:1914526]	Eri1	1.17572	0.841354	0.00142436	0.000774241
ENSMUSG00000031530	8	34807297	dual specificity phosphatase 4 [Source:MGI Symbol;Acc:MGI:2442191]	Dusp4	3.8056	2.63016	9.97004e-05	0.685816
ENSMUSG00000031539	8	22787354	adaptor-related protein complex 3, mu 2 subunit [Source:MGI Symbol;Acc:MGI:1929214]	Ap3m2	0.929443	0.776612	0.0112441	0.288665
ENSMUSG00000031555	8	24949611	a disintegrin and metallopeptidase domain 9 (meltrin gamma) [Source:MGI Symbol;Acc:MGI:105376]	Adam9	1.17997	1.18449	0.0132533	0.974823
ENSMUSG00000031557	8	25039144	pleckstrin homology domain-containing, family A (phosphoinositide binding specific) member 2 [Source:MGI Symbol;Acc:MGI:1928144]	Plekha2	1.10663	1.31741	3.70456e-05	0.143239
ENSMUSG00000031583	8	33234384	Werner syndrome homolog (human) [Source:MGI Symbol;Acc:MGI:109635]	Wrn	1.23194	0.900272	0.00848028	0.00829054
ENSMUSG00000031584	8	33652523	glutathione reductase [Source:MGI Symbol;Acc:MGI:95804]	Gsr	1.1986	1.08489	0.0355737	0.572755
ENSMUSG00000031585	8	33731833	general transcription factor II E, polypeptide 2 (beta subunit) [Source:MGI Symbol;Acc:MGI:1915403]	Gtf2e2	1.2613	1.21599	0.0095798	0.903513
ENSMUSG00000031592	8	41239759	pericentriolar material 1 [Source:MGI Symbol;Acc:MGI:1277958]	Pcm1	1.2371	1.02397	0.0045067	0.0920737
ENSMUSG00000031604	8	64718139	methylsterol monoxygenase 1 [Source:MGI Symbol;Acc:MGI:1913484]	Msmo1	1.40884	0.892271	3.25802e-05	0.000146854
ENSMUSG00000031605	8	64739863	kelch-like 2, Mayven [Source:MGI Symbol;Acc:MGI:1924363]	Klhl2	1.10726	1.33645	0.000436501	0.190371
ENSMUSG00000031616	8	77663031	endothelin receptor type A [Source:MGI Symbol;Acc:MGI:105923]	Ednra	0.995529	0.832578	0.030979	0.170528
ENSMUSG00000031627	8	46739732	interferon regulatory factor 2 [Source:MGI Symbol;Acc:MGI:96591]	Irf2	1.28537	1.03344	0.00616885	0.111515
ENSMUSG00000031628	8	46617449	caspase 3 [Source:MGI Symbol;Acc:MGI:107739]	Casp3	1.48576	0.927065	1.4571e-08	2.38806e-06
ENSMUSG00000031629	8	46552055	centromere protein U [Source:MGI Symbol;Acc:MGI:1919126]	Cenpu	1.14621	0.698044	0.0264415	0.0321901
ENSMUSG00000031644	8	60993195	NIMA (never in mitosis gene a)-related expressed kinase 1 [Source:MGI Symbol;Acc:MGI:97303]	Nek1	1.38698	0.990017	0.0490982	0.141196
ENSMUSG00000031657	8	88137855	HEAT repeat containing 3 [Source:MGI Symbol;Acc:MGI:2444491]	Heatr3	1.32048	1.18405	0.00215645	0.57063
ENSMUSG00000031659	8	88272403	adenylate cyclase 7 [Source:MGI Symbol;Acc:MGI:102891]	Adcy7	1.07426	1.37112	0.00052336	0.0994658
ENSMUSG00000031700	8	85492576	glutamic pyruvate transaminase (alanine aminotransferase) 2 [Source:MGI Symbol;Acc:MGI:1915391]	Gpt2	0.992002	2.51418	2.76141e-06	0.000772574
ENSMUSG00000031701	8	85537640	DnaJ heat shock protein family (Hsp40) member A2 [Source:MGI Symbol;Acc:MGI:1931882]	Dnaja2	1.27613	1.21206	0.0047569	0.845273
ENSMUSG00000031711	8	82763621	zinc finger protein 330 [Source:MGI Symbol;Acc:MGI:1353574]	Zfp330	1.24668	1.25416	7.69694e-05	0.972182
ENSMUSG00000031715	8	80698507	SWI/SNF related, matrix associated, actin dependent regulator of chromatin, subfamily a, member 5 [Source:MGI Symbol;Acc:MGI:1935129]	Smarca5	1.32998	1.17519	1.75814e-06	0.341074
ENSMUSG00000031751	8	93971588	autocrine motility factor receptor [Source:MGI Symbol;Acc:MGI:1345634]	Amfr	1.05357	1.23899	0.00237682	0.154597
ENSMUSG00000031753	8	110846600	component of oligomeric golgi complex 4 [Source:MGI Symbol;Acc:MGI:2142808]	Cog4	0.911208	0.713163	0.0246978	0.315212
ENSMUSG00000031756	8	116921740	centromere protein N [Source:MGI Symbol;Acc:MGI:1919405]	Cenpn	1.29494	0.746274	0.00889727	0.00536166
ENSMUSG00000031767	8	114133557	nudix (nucleoside diphosphate linked moiety X)-type motif 7 [Source:MGI Symbol;Acc:MGI:1914778]	Nudt7	0.774321	0.655188	5.43898e-07	0.409245
ENSMUSG00000031770	8	94386438	homocysteine-inducible, endoplasmic reticulum stress-inducible, ubiquitin-like domain member 1 [Source:MGI Symbol;Acc:MGI:1927406]	Herpud1	1.8069	1.37708	7.41355e-31	0.0114297
ENSMUSG00000031776	8	94666755	ADP-ribosylation factor-like 2 binding protein [Source:MGI Symbol;Acc:MGI:1349429]	Arl2bp	0.837148	1.03783	0.0222946	0.0479562
ENSMUSG00000031788	8	95099832	kinesin family member C3 [Source:MGI Symbol;Acc:MGI:109202]	Kifc3	1.15261	1.54591	6.61032e-05	0.239698
ENSMUSG00000031799	8	72134975	tropomyosin 4 [Source:MGI Symbol;Acc:MGI:2449202]	Tpm4	0.80943	1.69363	1.74449e-07	8.24766e-07
ENSMUSG00000031808	8	71568927	solute carrier family 27 (fatty acid transporter), member 1 [Source:MGI Symbol;Acc:MGI:1347098]	Slc27a1	1.02646	1.92894	1.55316e-12	2.30401e-06
ENSMUSG00000031816	8	121091628	methenyltetrahydrofolate synthetase domain containing [Source:MGI Symbol;Acc:MGI:2679252]	Mthfsd	0.911843	0.812521	0.0206823	0.490162
ENSMUSG00000031819	8	120653914	ER membrane protein complex subunit 8 [Source:MGI Symbol;Acc:MGI:1343095]	Emc8	0.752413	0.95273	0.0185866	0.186746
ENSMUSG00000031821	8	120578633	GINS complex subunit 2 (Psf2 homolog) [Source:MGI Symbol;Acc:MGI:1921019]	Gins2	1.27102	0.726475	0.0192067	0.012583
ENSMUSG00000031823	8	120081095	zinc finger, DHHC domain containing 7 [Source:MGI Symbol;Acc:MGI:2142662]	Zdhhc7	0.817205	0.957673	0.0226867	0.239382
ENSMUSG00000031824	8	120114152	RIKEN cDNA 6430548M08 gene [Source:MGI Symbol;Acc:MGI:2443793]	6430548M08Rik	0.740178	0.909002	0.0205277	0.283897
ENSMUSG00000031827	8	119809225	coactosin-like 1 (Dictyostelium) [Source:MGI Symbol;Acc:MGI:1919292]	Cotl1	1.5072	1.00945	0.00233516	0.0396764
ENSMUSG00000031832	8	119597975	TATA box binding protein (Tbp)-associated factor, RNA polymerase I, C [Source:MGI Symbol;Acc:MGI:109576]	Taf1c	0.72748	0.77566	0.00065271	0.776001
ENSMUSG00000031833	8	70778117	microtubule associated serine/threonine kinase 3 [Source:MGI Symbol;Acc:MGI:2683541]	Mast3	0.861947	1.03688	0.0345546	0.0593573
ENSMUSG00000031843	8	117791645	M phase phosphoprotein 6 [Source:MGI Symbol;Acc:MGI:1915783]	Mphosph6	1.00895	1.35486	0.0121588	0.0908808
ENSMUSG00000031860	8	69832491	pre B cell leukemia homeobox 4 [Source:MGI Symbol;Acc:MGI:1931321]	Pbx4	0.760203	0.582667	0.000190364	0.276914
ENSMUSG00000031864	8	68793929	integrator complex subunit 10 [Source:MGI Symbol;Acc:MGI:1918135]	Ints10	1.24999	0.983321	0.0495715	0.127006
ENSMUSG00000031870	9	8899833	progesterone receptor [Source:MGI Symbol;Acc:MGI:97567]	Pgr	0.991102	1.36899	0.00175023	0.024844
ENSMUSG00000031880	8	104628066	Ras-related associated with diabetes [Source:MGI Symbol;Acc:MGI:1930943]	Rrad	1.71753	1.74072	4.13559e-06	0.939807
ENSMUSG00000031883	8	104534700	carbonic anhydrase 7 [Source:MGI Symbol;Acc:MGI:103100]	Car7	0.736974	1.23628	0.0375444	0.0245424
ENSMUSG00000031889	8	105225145	RIKEN cDNA D230025D16 gene [Source:MGI Symbol;Acc:MGI:2443049]	D230025D16Rik	0.740145	1.02861	0.00124641	0.0127331
ENSMUSG00000031901	8	105991337	dihydrouridine synthase 2 [Source:MGI Symbol;Acc:MGI:1913619]	Dus2	0.816841	1.21081	0.0160506	0.00973041
ENSMUSG00000031903	8	106150399	phospholipase A2, group XV [Source:MGI Symbol;Acc:MGI:2178076]	Pla2g15	0.967294	0.719324	0.0300466	0.1688
ENSMUSG00000031904	8	106168875	solute carrier family 7 (cationic amino acid transporter, y+ system), member 6 [Source:MGI Symbol;Acc:MGI:2142598]	Slc7a6	0.93485	1.31929	0.0254439	0.044663
ENSMUSG00000031907	8	106415339	zinc finger protein 90 [Source:MGI Symbol;Acc:MGI:104786]	Zfp90	0.693702	0.916025	0.00986286	0.209895
ENSMUSG00000031925	9	13619990	mastermind like 2 (Drosophila) [Source:MGI Symbol;Acc:MGI:2389460]	Maml2	1.22587	1.4586	0.000358335	0.349439
ENSMUSG00000031949	8	111966908	adenosine deaminase, tRNA-specific 1 [Source:MGI Symbol;Acc:MGI:1353631]	Adat1	0.911604	0.684413	0.015369	0.253149
ENSMUSG00000031960	8	111033144	alanyl-tRNA synthetase [Source:MGI Symbol;Acc:MGI:2384560]	Aars	1.40622	1.58869	1.00177e-14	0.438734
ENSMUSG00000031983	8	124635766	RIKEN cDNA 2310022B05 gene [Source:MGI Symbol;Acc:MGI:1916801]	2310022B05Rik	0.755898	1.31523	0.00111439	0.000558601
ENSMUSG00000031986	8	124897886	SprT-like N-terminal domain [Source:MGI Symbol;Acc:MGI:2685351]	Sprtn	0.773186	0.884399	0.00868605	0.462119
ENSMUSG00000031987	8	124908596	egl-9 family hypoxia-inducible factor 1 [Source:MGI Symbol;Acc:MGI:1932286]	Egln1	0.744356	1.21032	0.00452229	0.00322693
ENSMUSG00000031993	9	30427329	sorting nexin 19 [Source:MGI Symbol;Acc:MGI:1921581]	Snx19	0.835553	0.942036	0.0344219	0.412396
ENSMUSG00000032009	9	14275067	sestrin 3 [Source:MGI Symbol;Acc:MGI:1922997]	Sesn3	0.794935	0.674269	4.56564e-05	0.475148
ENSMUSG00000032014	9	43221278	OAF homolog (Drosophila) [Source:MGI Symbol;Acc:MGI:94852]	Oaf	0.980994	1.37242	0.000683037	0.0125446
ENSMUSG00000032020	9	41011098	ubiquitin associated and SH3 domain containing, B [Source:MGI Symbol;Acc:MGI:1920078]	Ubash3b	1.23042	0.930248	0.00099865	0.00220879
ENSMUSG00000032021	9	40972753	cytotoxic and regulatory T cell molecule [Source:MGI Symbol;Acc:MGI:1859822]	Crtam	1.44741	3.03246	0.000331176	0.0769495
ENSMUSG00000032038	9	35046579	ST3 beta-galactoside alpha-2,3-sialyltransferase 4 [Source:MGI Symbol;Acc:MGI:1316743]	St3gal4	1.11352	1.4279	9.89443e-05	0.102527
ENSMUSG00000032041	9	35184551	toll-interleukin 1 receptor (TIR) domain-containing adaptor protein [Source:MGI Symbol;Acc:MGI:2152213]	Tirap	0.651802	0.864191	0.000177791	0.136958
ENSMUSG00000032042	9	35200175	signal recognition particle receptor (docking protein) [Source:MGI Symbol;Acc:MGI:1914648]	Srpr	1.19647	1.15717	0.0210881	0.879466
ENSMUSG00000032050	9	52047150	radixin [Source:MGI Symbol;Acc:MGI:97887]	Rdx	1.16669	0.919198	0.0232537	0.0195411
ENSMUSG00000032051	9	51943307	ferredoxin 1 [Source:MGI Symbol;Acc:MGI:103224]	Fdx1	1.53397	1.24185	1.32137e-08	0.198587
ENSMUSG00000032058	9	50845301	protein phosphatase 2, regulatory subunit A, beta [Source:MGI Symbol;Acc:MGI:1920949]	Ppp2r1b	1.02162	0.790648	0.0371405	0.100549
ENSMUSG00000032078	9	46273064	ZPR1 zinc finger [Source:MGI Symbol;Acc:MGI:1330262]	Zpr1	1.16401	1.36298	4.2216e-08	0.158219
ENSMUSG00000032092	9	45042425	myelin protein zero-like 2 [Source:MGI Symbol;Acc:MGI:1289160]	Mpzl2	0.775088	1.6358	0.000186306	0.000180586
ENSMUSG00000032103	9	35558595	pseudouridine synthase 3 [Source:MGI Symbol;Acc:MGI:1914299]	Pus3	0.734823	0.83249	0.0275791	0.631818
ENSMUSG00000032113	9	36708482	checkpoint kinase 1 [Source:MGI Symbol;Acc:MGI:1202065]	Chek1	1.73631	0.754087	2.76234e-06	3.33002e-06
ENSMUSG00000032114	9	44398176	solute carrier family 37 (glucose-6-phosphate transporter), member 4 [Source:MGI Symbol;Acc:MGI:1316650]	Slc37a4	0.698238	0.922248	0.0112533	0.196083
ENSMUSG00000032115	9	44379490	hypoxia up-regulated 1 [Source:MGI Symbol;Acc:MGI:108030]	Hyou1	1.08013	1.2023	0.00538751	0.379766
ENSMUSG00000032177	9	21165714	phosphodiesterase 4A, cAMP specific [Source:MGI Symbol;Acc:MGI:99558]	Pde4a	0.89092	0.774443	0.00430848	0.406415
ENSMUSG00000032178	9	21368019	interleukin enhancer binding factor 3 [Source:MGI Symbol;Acc:MGI:1339973]	Ilf3	1.42279	0.92103	5.53966e-06	9.46397e-05
ENSMUSG00000032187	9	21616169	SWI/SNF related, matrix associated, actin dependent regulator of chromatin, subfamily a, member 4 [Source:MGI Symbol;Acc:MGI:88192]	Smarca4	1.27282	0.981015	0.0109239	0.052121
ENSMUSG00000032204	9	71110659	aquaporin 9 [Source:MGI Symbol;Acc:MGI:1891066]	Aqp9	0.908598	1.82753	1.51388e-21	1.41608e-14
ENSMUSG00000032218	9	70407689	cyclin B2 [Source:MGI Symbol;Acc:MGI:88311]	Ccnb2	0.952215	0.59023	2.5271e-05	0.00976028
ENSMUSG00000032221	9	72438011	meiosis-specific nuclear structural protein 1 [Source:MGI Symbol;Acc:MGI:107933]	Mns1	1.1114	0.732378	0.0111075	0.0166511
ENSMUSG00000032228	9	71842688	transcription factor 12 [Source:MGI Symbol;Acc:MGI:101877]	Tcf12	1.21547	1.22823	0.00148442	0.955311
ENSMUSG00000032235	9	69397906	interactor of little elongation complex ELL subunit 2 [Source:MGI Symbol;Acc:MGI:2135947]	Ice2	0.759812	0.84726	0.010333	0.609201
ENSMUSG00000032280	9	61372366	transducin-like enhancer of split 3, homolog of Drosophila E(spl) [Source:MGI Symbol;Acc:MGI:104634]	Tle3	0.962197	1.48595	1.74561e-13	1.98469e-08
ENSMUSG00000032281	9	54604877	acyl-CoA synthetase bubblegum family member 1 [Source:MGI Symbol;Acc:MGI:2385656]	Acsbg1	0.751607	1.04035	0.00368551	0.0193173
ENSMUSG00000032285	9	54698873	DnaJ heat shock protein family (Hsp40) member A4 [Source:MGI Symbol;Acc:MGI:1927638]	Dnaja4	1.18709	1.42593	0.0119948	0.495852
ENSMUSG00000032289	9	59966931	thrombospondin, type I, domain containing 4 [Source:MGI Symbol;Acc:MGI:2672033]	Thsd4	1.62775	0.976853	0.00697904	0.056018
ENSMUSG00000032294	9	59656368	pyruvate kinase, muscle [Source:MGI Symbol;Acc:MGI:97591]	Pkm	0.751333	1.13018	0.0171566	0.0190956
ENSMUSG00000032300	9	57252322	RIKEN cDNA 1700017B05 gene [Source:MGI Symbol;Acc:MGI:1921461]	1700017B05Rik	1.44468	1.22504	0.000489027	0.469132
ENSMUSG00000032305	9	57537528	family with sequence similarity 219, member B [Source:MGI Symbol;Acc:MGI:1925573]	Fam219b	0.823326	0.833198	0.00507756	0.941384
ENSMUSG00000032320	9	56041845	reticulocalbin 2 [Source:MGI Symbol;Acc:MGI:1349765]	Rcn2	0.882531	1.47862	4.92149e-05	0.000223332
ENSMUSG00000032322	9	56089962	proline-serine-threonine phosphatase-interacting protein 1 [Source:MGI Symbol;Acc:MGI:1321396]	Pstpip1	0.761739	2.08901	6.18681e-22	2.83246e-19
ENSMUSG00000032330	9	79755241	cytochrome c oxidase subunit VIIa 2 [Source:MGI Symbol;Acc:MGI:1316715]	Cox7a2	0.932243	1.20282	0.0380018	0.0441747
ENSMUSG00000032333	9	58253164	stomatin-like 1 [Source:MGI Symbol;Acc:MGI:1916356]	Stoml1	0.757552	0.930586	0.00400635	0.185888
ENSMUSG00000032336	9	58582240	neuroplastin [Source:MGI Symbol;Acc:MGI:108077]	Nptn	1.02415	1.26954	0.00779371	0.107848
ENSMUSG00000032344	9	78430526	Mab-21 domain containing 1 [Source:MGI Symbol;Acc:MGI:2442261]	Mb21d1	1.21811	0.715347	0.00422391	0.00354142
ENSMUSG00000032350	9	77754535	glutamate-cysteine ligase, catalytic subunit [Source:MGI Symbol;Acc:MGI:104990]	Gclc	2.05237	0.973751	1.06787e-21	4.26376e-12
ENSMUSG00000032352	9	77430823	leucine rich repeat containing 1 [Source:MGI Symbol;Acc:MGI:2442313]	Lrrc1	1.27559	1.10962	0.00322102	0.364183
ENSMUSG00000032353	9	89699205	transmembrane emp24 domain containing 3 [Source:MGI Symbol;Acc:MGI:1913361]	Tmed3	0.934622	0.852655	0.0311742	0.482018
[truncated: 1,897 more rows]
